# Supplementary material for: National Electronic Health Record Coverage in Pacific Island Countries and Territories: Environmental Scan
Source: J Med Internet Res. 2025 Oct 3;27:e71212. doi: 10.2196/71212 (PMC12534756; doi:10.2196/71212)
Supplement: Multimedia Appendix 3 [file jmir_v27i1e71212_app3.xlsx]

## Sheet: Template
Metric	Guidance	Response	Details		References
eHealth Foundations
National policies or strategies
National eHealth policy or strategy	Does a national eHealth policy exist?
	Is it in date?
	Does it include any reference to a national EHR?
	Does it include any reference to legislation governing the use of the national EHR, health data, or patient data?
	Does a national eHealth strategy exist?
	Is it in date?
	Does it include any reference to a national EHR?
	Does it include any reference to legislation governing the use of the national EHR, health data, or patient data?
National health information system (HIS) policy or strategy	Does a national health information system (HIS) policy exist?
	Is it in date (includes current year - 2024)?
	Does it include any reference to a national EHR?
	Does it include any reference to legislation governing the use of the national EHR, health data, or patient data?
	Does a national health information system (HIS) strategy exist?
	Is it in date (includes current year - 2024)?
	Does it include any reference to a national EHR?
	Does it include any reference to legislation governing the use of the national EHR, health data, or patient data?
Electronic health records (EHRs)
EHR country overview
National EHR system	Is a national EHR available (regardless of implementation status)?
	What is the name of the national EHR?
	Is implementation of the national EHR currently in progress?
	What year did implementation of the national EHR begin?
	What year was implementation of the national EHR completed?
EHR core features	Patient ID
	Medical history
	Diagnoses
	Medications
	Immunisations
	Prescriptions
	Treatment plans
	Allergies
	Decision support
	Patient portal
	Reporting
Legislation governing the use of the national EHR system	Is there any reference to legislation governing the use of the national EHR?
Health facilities with EHR
Primary care facilities (e.g. clinics and health care centres)	In how many primary care facilities has the national EHR been implemented? (List them in Details)	0
	How many total primary care facilities are there? (List them in Details)	0
	What percentage of primary care facilities have the national EHR implemented? (This is auto-calculated based on previous inputs. If % coverage is reported in literature, explain in Details.)	#DIV/0!
	Primary care facility coverage status	#DIV/0!
Secondary care facilities (e.g. hospitals, emergency care)	In how many secondary care facilities has the national EHR been implemented? (List them in Details)	0
	How many total secondary care facilities are there? (List them in Details)	0
	What percentage of secondary care facilities have the national EHR implemented? (This is auto-calculated based on previous inputs. If % coverage is reported in literature, explain in Details.)	#DIV/0!
	Secondary care facility coverage status	#DIV/0!
Tertiary care facilities (e.g. specialized care, referral from primary/secondary care)	In how many tertiary care facilities has the national EHR been implemented? (List them in Details)	0
	How many total tertiary care facilities are there? (List them in Details)	0
	What percentage of tertiary care facilities have the national EHR implemented? (This is auto-calculated based on previous inputs. If % coverage is reported in literature, explain in Details.)	#DIV/0!
	Tertiary care facility coverage status	#DIV/0!
	How have you determined which facilities are primary, secondary and tertiary care? (E.g. Ministry of Health delineation of facilities)
	National EHR coverage	#DIV/0!
	National EHR coverage status	#DIV/0!
Other electronic systems (or EHR features)
Laboratory information systems	Is a laboratory information system available (regardless of implementation status)?
	What is the name of the laboratory information system?
	Is implementation of the laboratory information system currently in progress?
	How many sites is the laboratory information system implemented in? (List sites in Details)
	What year did implementation of the laboratory information system begin?
	What year was implementation of the laboratory information system completed?
	Is the laboratory information system a feature of the national EHR, integrated with the EHR, or separate from the EHR (standalone)?
Pathology information systems	Is a pathology information system available (regardless of implementation status)?
	What is the name of the pathology information system?
	Is implementation of the pathology information system currently in progress?
	How many sites is the pathology information system implemented in? (List sites in Details)
	What year did implementation of the pathology information system begin?
	What year was implementation of the pathology information system completed?
	Is the pathology information system a feature of the national EHR, integrated with the EHR, or separate from the EHR (standalone)?
Pharmacy information systems	Is a pharmacy information system available (regardless of implementation status)?
	What is the name of the pharmacy information system?
	Is implementation of the pharmacy information system currently in progress?
	How many sites is the pharmacy information system implemented in? (List sites in Details)
	What year did implementation of the pharmacy information system begin?
	What year was implementation of the pharmacy information system completed?
	Is the pharmacy information system a feature of the national EHR, integrated with the EHR, or separate from the EHR (standalone)?
PACS	Is a PACS available (regardless of implementation status)?
	What is the name of the PACS?
	Is implementation of the PACS currently in progress?
	How many sites is the PACS implemented in? (List sites in Details)
	What year did implementation of the PACS begin?
	What year was implementation of the PACS completed?
	Is the PACS a feature of the national EHR, integrated with the EHR, or separate from the EHR (standalone)?
Automatic vaccination alerting system	Is an automatic vaccination alerting system available (regardless of implementation status)?
	What is the name of the automatic vaccination alerting system?
	Is implementation of the automatic vaccination alerting system currently in progress?
	How many sites is the automatic vaccination alerting system implemented in? (List sites in Details)
	What year did implementation of the automatic vaccination alerting system begin?
	What year was implementation of the automatic vaccination alerting system completed?
	Is the automatic vaccination alerting system a feature of the national EHR, integrated with the EHR, or separate from the EHR (standalone)?
ICT-assisted functions (or EHR features)
Electronic medical billing systems	Is an electronic medical billing system available (regardless of implementation status)?
	What is the name of the aelectronic medical billing system?
	Is implementation of the electronic medical billing system currently in progress?
	How many sites is the electronic medical billing system implemented in? (List sites in Details)
	What year did implementation of the electronic medical billing system begin?
	What year was implementation of the electronic medical billing system completed?
	Is the electronic medical billing system a feature of the national EHR, integrated with the EHR, or separate from the EHR (standalone)?
Supply chain management information systems	Is a supply chain management information system available (regardless of implementation status)?
	What is the name of the supply chain management information system?
	Is implementation of the supply chain management information system currently in progress?
	How many sites is the supply chain management information system implemented in? (List sites in Details)
	What year did implementation of the supply chain management information system begin?
	What year was implementation of the supply chain management information system completed?
	Is the supply chain management information system a feature of the national EHR, integrated with the EHR, or separate from the EHR (standalone)?
Human resources for health information systems	Is a human resources for health information system available (regardless of implementation status)?
	What is the name of the human resources for health information system?
	Is implementation of the human resources for health information system currently in progress?
	How many sites is the human resources for health information system implemented in? (List sites in Details)
	What year did implementation of the human resources for health information system begin?
	What year was implementation of the human resources for health information system completed?
	Is the human resources for health information system a feature of the national EHR, integrated with the EHR, or separate from the EHR (standalone)?
Other
References
Government repositories	Website	Date	Comments	Selected for screening
Google Advanced	Search query (filter: 1 Jan 2015 – 1 Apr 2024)	Date	Comments	Selected for screening	Total results
Google.com
Bilateral partners
Australian Government	Website	Date	Comments	Selected for screening
DFAT	https://www.dfat.gov.au/		Check https://www.dfat.gov.au/geo/countries-economies-and-regions
CHS	https://indopacifichealthsecurity.dfat.gov.au/		Check Health Security Initiative 'Scoping Mission Reports' https://indopacifichealthsecurity.dfat.gov.au/health-security-initiative-2017-2022/scoping-mission-reports
New Zealand Government	Website	Date	Comments	Selected for screening
NZ MFAT	https://www.mfat.govt.nz/		Check COUNTRY page https://www.mfat.govt.nz/en/countries-and-regions/australia-and-pacific
NZ MOH	https://www.health.govt.nz/
China Government	Website	Date	Comments	Selected for screening
China International Development Cooperation Agency (CIDCA)	http://en.cidca.gov.cn/
Ministry of Foreign Affairs of the People’s Republic of China	https://www.fmprc.gov.cn/mfa_eng/
Japan Government	Website	Date	Comments	Selected for screening
Japan International Cooperation Agency (JICA)	https://www.jica.go.jp/english/		Check COUNTRY page and Evaluation Reports https://www2.jica.go.jp/en/evaluation/index.php?anken=&area1=Oceania&country1=&area2=&country2=&area3=&country3=&field1=&field2=&field3=&start_from=&start_to=&fiscal_from=&fiscal_to=&search=Search
Ministry of Foreign Affairs of Japan	https://www.mofa.go.jp/		Check Official Development Assistance section https://www.mofa.go.jp/policy/oda/page_000014.html
USA Government	Website	Date	Comments	Selected for screening
USAID	https://www.usaid.gov/		Check 'Where we work > Pacific Islands' https://www.usaid.gov/pacific-islands
US Department of State (DOS)	https://www.state.gov/		Check Countries & Areas
Multilateral partners
WHO	Website	Date	Comments	Selected for screening
WHO IRIS	https://iris.who.int/		Filter by WPRO and 'Title contains' COUNTRY
WHO	https://www.who.int/		Check https://www.who.int/publications/i Check https://www.who.int/teams/digital-health-and-innovation/global-repository-on-national-digital-health-strategies
WHO Digital Health Atlas	https://digitalhealthatlas.org/en/-/
Global Digital Health Monitor	https://monitor.digitalhealthmonitor.org/
SPC	Website	Date	Comments	Selected for screening
SPC	https://www.spc.int/		Check https://www.spc.int/our-members/
SPC Public Health Division	https://php.spc.int/
SPC Statistics for Development Division	https://sdd.spc.int/		Filter by country https://sdd.spc.int/news?country=&topic= See country stats https://sdd.spc.int/
World Bank	Website	Date	Comments	Selected for screening
World Bank	https://www.worldbank.org/en/home		Check https://documents.worldbank.org/en/publication/documents-reports Check projects https://projects.worldbank.org/en/projects-operations/projects-list?regionname_exact=East%20Asia%20and%20Pacific&countryshortname_exact=Fiji^East%20Asia%20and%20Pacific^Kiribati^Micronesia,%20Federated%20States%20of^Pacific%20Islands^Palau^Papua%20New%20Guinea^Samoa^Solomon%20Islands^Tonga^Tuvalu^Vanuatu&sector_…
ADB	Website	Date	Comments	Selected for screening
ADB	https://www.adb.org/		Check https://www.adb.org/where-we-work/ and https://www.adb.org/search0/subtype/country-planning-documents-1020/type/institutional_document
IHME	Website	Date	Comments	Selected for screening
IHME	https://www.healthdata.org/
Pacific Islands Forum Secretariat	Website	Date	Comments	Selected for screening
Pacific Islands Forum Secretariat	https://forumsec.org/
Philanthropic partners
Clinton Health Access Initiative (CHAI)	Website	Date	Comments	Selected for screening
Clinton Health Access Initiative (CHAI)	https://www.clintonhealthaccess.org/		Check 'Where We Work'
Bloomberg Philanthropies	Website	Date	Comments	Selected for screening
Bloomberg Philanthropies	https://www.bloomberg.org/
Bill & Melinda Gates Foundation	Website	Date	Comments	Selected for screening
Bill & Melinda Gates Foundation	https://www.gatesfoundation.org/
CDC Foundation	Website	Date	Comments	Selected for screening
CDC Foundation	https://www.cdcfoundation.org/
Vital Strategies	Website	Date	Comments	Selected for screening
Vital Strategies	https://www.vitalstrategies.org/		Check publications search country filter https://www.vitalstrategies.org/resources/
Plan International	Website	Date	Comments	Selected for screening
Plan International	https://plan-international.org/		Check 'Where we work'.
PATH	Website	Date	Comments	Selected for screening
PATH	https://www.path.org/		Check 'Where we work'.

## Sheet: Regional
Bilateral partners
Australian Government	Website	Date	Comments	Potentially relevant results for screening	Data extraction
DFAT	https://www.dfat.gov.au/	2024-04-06	All documents found through https://www.dfat.gov.au/geo/samoa/development-assistance	22
	Citation	Webpage
A1	Australia's International Development Policy	https://www.dfat.gov.au/sites/default/files/international-development-policy.pdf
A2	Aid Investment Plan Pacific Regional 2015-16 to 2018-19	https://www.dfat.gov.au/sites/default/files/pacific-regional-aid-investment-plan-2015-19.pdf
A3	Aid Program Performance Report 2014-15 Pacific Regional Program Nov 2015	https://www.dfat.gov.au/sites/default/files/pacific-regional-appr-2014-15.pdf
A4	Aid Program Performance Report 2015-16 Pacific Regional Program Sep 2016	https://www.dfat.gov.au/sites/default/files/pacific-regional-appr-2015-16.pdf
A5	Aid Program Performance Report 2016-17 Pacific Regional Program Sep 2017	https://www.dfat.gov.au/sites/default/files/pacific-regional-appr-2016-17.pdf
A6	Aid Program Performance Report 2017-18 Pacific Regional Program Dec 2018	https://www.dfat.gov.au/sites/default/files/pacific-regional-appr-2017-18.pdf
A7	Aid Program Performance Report Full Appr 2018-19 Pacific Regional Program Sep 2019	https://www.dfat.gov.au/sites/default/files/pacific-regional-appr-2018-19.pdf
A8	DFAT Annual Report 2014-15	https://www.dfat.gov.au/sites/default/files/2020-01/dfat-annual-report-2014-15.pdf
A9	DFAT Annual Report 2015-16	https://www.dfat.gov.au/sites/default/files/DFAT-full-annual-report-2015-16.pdf
A10	DFAT Annual Report 2016-17	https://www.dfat.gov.au/sites/default/files/2020-01/dfat-annual-report-2016-17.pdf
A11	DFAT Annual Report 2017-18	https://www.dfat.gov.au/sites/default/files/2020-01/dfat-annual-report-2017-18.pdf
A12	DFAT Annual Report 2018-19	https://www.dfat.gov.au/sites/default/files/2020-01/dfat-annual-report-2018-19.pdf
A13	DFAT Annual Report 2019-20	https://www.dfat.gov.au/sites/default/files/dfat-annual-report-2019-20.pdf
A14	DFAT Annual Report 2020-21	https://www.dfat.gov.au/sites/default/files/dfat-annual-report-2020-21.pdf
A15	DFAT Annual Report 2021-22	https://www.dfat.gov.au/sites/default/files/dfat-annual-report-2021-22.pdf
A16	DFAT Annual Report 2022-23	https://www.dfat.gov.au/sites/default/files/dfat-annual-report-2022-23.pdf
A17	Strengthening Pacific Health Systems - Evaluating Ten Years of Australia's Support - Dec 2019	https://www.dfat.gov.au/sites/default/files/pacific-health-evaluation.pdf
A18	Pacific Regional COVID-19 Development Response Plan	https://www.dfat.gov.au/sites/default/files/covid-response-plan-pacific-regional.pdf
A19	Pacific Regional Development Program Progress Report 2019-20	https://www.dfat.gov.au/sites/default/files/pacific-regional-program-progress-report-2019-20.pdf
A20	Pacific Regional Development Program Progress Report 2020-21	https://www.dfat.gov.au/sites/default/files/2020-21-pacific-regional-development-program-progress-report.pdf
A21	Pacific Regional Development Program Progress Report 2021-22	https://www.dfat.gov.au/sites/default/files/2021-22-pacific-regional-development-program-progress-report.pdf
A22	Pacific Regional Development Program Progress Report 2022-23	https://www.dfat.gov.au/sites/default/files/2022-23-pacific-regional-development-program-progress-report.pdf
Indo-Pacific Centre for Health Security (CHS)	https://indopacifichealthsecurity.dfat.gov.au/	2024-04-08	All documents found through Health Security Initiative 'Scoping Mission Reports' and 'Mid-Term Progress Report'	2
	Citation	Webpage
B1	Health Security Initiative Mid-Term Progress Report 2017-2019	https://indopacifichealthsecurity.dfat.gov.au/sites/default/files/2022-08/Health%20Security%20Initiative%20Mid-Term%20Progress%20Report%202021.pdf
B2	State of the Region 2019	https://indopacifichealthsecurity.dfat.gov.au/sites/default/files/2022-07/Indo-Pacific%20Health%20Security%20-%20State%20of%20the%20Region%202019.pdf
New Zealand Government	Website	Date	Comments	Potentially relevant results for screening
NZ MFAT	https://www.mfat.govt.nz/	2024-04-08	Annual Reports https://www.mfat.govt.nz/en/about-us/mfat-annual-reports/	11
	Citation	Webpage
C1	Pacific Regional Four Year Plan Dec 2021	https://www.mfat.govt.nz/assets/Aid/4YPs-2021-24/Pacific-Regional-4YP.pdf
C2	MFAT Strategic Intentions 2021-2025	https://www.mfat.govt.nz/assets/About-us-Corporate/MFAT-strategies-and-frameworks/MFAT-Strategic-Intentions-2021-2025.pdf
C3	MFAT's 2023 Strategic Foreign Policy Assessment – Navigating a shifting world, June 2023	https://www.mfat.govt.nz/assets/About-us-Corporate/MFAT-strategies-and-frameworks/MFATs-2023-Strategic-Foreign-Policy-Assessment-Navigating-a-shifting-world-June-2023.pdf
C4	MFAT Annual Report 2017-18	https://www.mfat.govt.nz/assets/About-us-Corporate/MFAT-corporate-publications/MFAT-Annual-Report-2018/MFAT-Annual-Report-2017-18.pdf
C5	MFAT Annual Report 2018-19	https://www.mfat.govt.nz/assets/About-us-Corporate/MFAT-corporate-publications/MFAT-Annual-Report-2019/Annual-report-2019-Web-Edition.pdf
C6	MFAT Annual Report 2019-20	https://www.mfat.govt.nz/assets/About-us-Corporate/MFAT-corporate-publications/MFAT-Annual-Report-2020/MFAT-Annual-Report-2019-20.pdf
C7	MFAT Annual Report 2020-21	https://www.mfat.govt.nz/assets/About-us-Corporate/MFAT-corporate-publications/MFAT-Annual-Report-2021/MFAT-Annual-Report-2020-21-v2.pdf
C8	MFAT Annual Report 2021-22	https://www.mfat.govt.nz/assets/About-us-Corporate/MFAT-corporate-publications/MFAT-Annual-Report-2021-22.pdf
C9	MFAT Annual Report 2022-23	https://www.mfat.govt.nz/assets/About-us-Corporate/MFAT-corporate-publications/MFAT-Annual-Report-2023/MFAT-Annual-Report-2023.pdf
C10	Minister of Foreign Affairs’ report on the International Development Cooperation non-departmental appropriation within Vote Foreign Affairs 2021-22	https://www.mfat.govt.nz/assets/Aid-Prog-docs/Policy/Minister-of-Foreign-Affairs-report-on-the-International-Development-Cooperation-2021-22.pdf
C11	Minister of Foreign Affairs’ report on the International Development Cooperation non-departmental appropriation within Vote Foreign Affairs 2022–23	https://www.mfat.govt.nz/assets/Aid-Prog-docs/Policy/Minister-of-Foreign-Affairs-report-on-the-International-Development-Cooperation-2022-23.pdf
NZ MoH	https://www.health.govt.nz/	2024-04-08	No relevant documents - Annual Reports refer to Polynesian Health Corridors but no detail	0
China Government	Website	Date	Comments	Potentially relevant results for screening
China International Development Cooperation Agency (CIDCA)	http://en.cidca.gov.cn/	2024-04-08	No Annual Reports or other relevant documents on website reporting CIDCA's activities (Pacific or generally)	0
Ministry of Foreign Affairs of the People’s Republic of China	https://www.fmprc.gov.cn/mfa_eng/	2024-04-08	No Annual Reports or other relevant documents on website reporting CIDCA's activities (Pacific or generally)	0
Japan Government	Website	Date	Comments	Potentially relevant results for screening
Japan International Cooperation Agency (JICA)	https://www.jica.go.jp/english/	2024-04-08	No reports specific to Pacific region or countries	8
	Citation	Webpage
D1	JICA Annual Report 2018	https://www.jica.go.jp/Resource/english/publications/reports/annual/2018/c8h0vm0000dxws0g-att/2018_all.pdf
D2	JICA Annual Report 2019	https://openjicareport.jica.go.jp/pdf/12326443.pdf
D3	JICA Annual Report 2020	https://openjicareport.jica.go.jp/pdf/12356945.pdf
D4	JICA Annual Report 2021	https://www.jica.go.jp/Resource/english/publications/reports/annual/2021/fp4rrb000000sky0-att/2021_all.pdf
D5	JICA Annual Report 2022	https://www.jica.go.jp/Resource/english/publications/reports/annual/2022/fh2q4d000001doiv-att/2022_all.pdf
D6	JICA Annual Report 2023	https://www.jica.go.jp/english/about/disc/report/2023/__icsFiles/afieldfile/2023/12/15/2023_all.pdf
D7	JICA Global Agenda for Health	https://www.jica.go.jp/Resource/english/our_work/thematic_issues/health/dbil86000000sd6w-att/agenda_03.pdf
D8	JICA Global Agenda for Digital for Development	https://www.jica.go.jp/english/activities/issues/digital/__icsFiles/afieldfile/2024/01/26/digital_text_en.pdf
Ministry of Foreign Affairs of Japan	https://www.mofa.go.jp/	2024-04-08	Documents found in Official Development Assistance section https://www.mofa.go.jp/policy/oda/index.html	1
	Citation	Webpage
E1	White Paper on Development Cooperation 2022	https://www.mofa.go.jp/files/100600876.pdf
USA Government	Website	Date	Comments	Potentially relevant results for screening
USAID	https://www.usaid.gov/	2024-04-14	No Pacific-specific reports on activities	8
	Citation	Webpage
F1	Strategic Framework Pacific Islands 2022-2027	https://www.usaid.gov/sites/default/files/2023-01/Strategic-Framework-Pacific-Islands-March-2022-2027.pdf
F2	USAID Vision for Health System Strengthening 2030	https://www.usaid.gov/sites/default/files/2022-05/USAID_OHS_VISION_Report_FINAL_single_5082.pdf
F3	USAID A Vision for Action in Digital Health 2020-2024	https://www.usaid.gov/sites/default/files/2022-05/USAID-A-Digital-Health-Vision-for-Action-v10.28_FINAL_508.pdf
F4	USAID Digital Strategy 2020-2024	https://www.usaid.gov/sites/default/files/2022-05/USAID_Digital_Strategy.pdf.pdf
F5	USAID's Vision for Health Systems Strengthening 2015-2019	https://www.usaid.gov/sites/default/files/2023-01/HSS-Vision.pdf
F6	Pacific Islands Assistance Overview Jan 2023	https://www.usaid.gov/sites/default/files/2023-01/USAID-BHA_Pacific_Islands_Assistance_Overview-January_2023.pdf
F7	USAID Global Health Research and Development Strategy 2023-2028	https://www.usaid.gov/sites/default/files/2023-03/GH-14%20USAID%20Global%20Health%20R%26amp%3BD%20Strategy.pdf
F8	USAID Pacific American Fund Fact Sheet	https://www.usaid.gov/sites/default/files/2023-06/USAID_PAF_Fact_Sheet_0.pdf
US Department of State (DOS)	https://www.state.gov/	2024-04-14	No regional reports	0
Multilateral partners
WHO	Website	Date	Comments	Potentially relevant results for screening
WHO IRIS	https://iris.who.int/	2024-04-14		49
	Citation	Webpage
G1	2015 Yanuca Island Declaration on health in Pacific island countries and territories : Eleventh Pacific Health Ministers Meeting, 15-17 April 2015	https://iris.who.int/bitstream/handle/10665/208257/PHMM_declaration_2015_eng.pdf?sequence=1&isAllowed=y			Discusses the importance of robust health information systems
G2	A decade of progress towards better health - WHO in the Western Pacific Region 2009-2018	https://iris.who.int/bitstream/handle/10665/275358/9789290618676-eng.pdf?sequence=1&isAllowed=y
G3	Achieving the Health Future We Need: the First Innovation Forum in the WHO Western Pacific Region, 15-17 September 2020: meeting report	https://iris.who.int/bitstream/handle/10665/345502/RS-2020-GE-31-virtual-eng.pdf?sequence=1&isAllowed=y
G4	Better laws for better health : Western Pacific regional action agenda on strengthening legal frameworks for health in the Sustainable Development Goals	https://iris.who.int/bitstream/handle/10665/331910/9789290619041-eng.pdf?sequence=1&isAllowed=y
G5	Consultation on Hospital Planning and Management in the Pacific, Nadi, Fiji, 20 to 22 June 2018 - meeting report	https://iris.who.int/bitstream/handle/10665/277363/RS-2018-GE-27-FJI-eng.pdf?sequence=1&isAllowed=y
G6	Consultation on Universal Health Coverage (‎UHC)‎ in the Western Pacific Region, Manila, Philippines, 16-18 June 2015 : meeting report	https://iris.who.int/bitstream/handle/10665/208766/RS_2015_GE_25_PHL_eng.pdf?sequence=1&isAllowed=y
G7	Digital technology and COVID-19 in the Western Pacific region	https://iris.who.int/bitstream/handle/10665/343609/WPR-DHS-2021-001-eng.pdf?sequence=1&isAllowed=y			p2 "The 2018 World Health Assembly resolution on digital health recognized: the potential of digital technologies to advance the Sustainable Development Goals, and in particular to support health systems in all countries in health promotion and disease prevention, and by improving the accessibility, quality and affordability of health services." "The resolution urged Member States to “develop, as…
G8	Eleventh Pacific Health Ministers Meeting, 15-17 April 2015	https://iris.who.int/bitstream/handle/10665/208765/RS_2015_GE_39_FJI_eng.pdf?sequence=1&isAllowed=y			Discusses the importance of robust health information systems
G9	Expert Consultation on e-Health for Integrated Service Delivery in the Western Pacific Region, Manila, Philippines, 5-6 March 2018 : meeting report	https://iris.who.int/bitstream/handle/10665/275363/RS-2018-GE-16-PHL-eng.pdf?sequence=1&isAllowed=y			2018 p8: "Most countries are not yet at the stage where they can start weaving digital health strategies into the core workflows of the health system, without updating their current processes, risk management strategies, and governance strategies that build upon established e-health knowledge, capacity and infrastructure.  Technology alone cannot push the boundaries on co-creation in healthcare …
G10	Fifteenth Pacific Health Ministers Meeting 20-22 September 2023	https://iris.who.int/bitstream/handle/10665/374529/RS-2023-GE-44-TON-eng.pdf?sequence=1			p4: "Based on the priorities of Pacific island countries and areas (PICs), the meeting focused on four main agenda items: • rethinking human resources for health; • tackling the drivers of obesity, particularly for children and young people; • advancing health information and digital transformation in the health sector; and • strengthening health system resilience." p4: "At the same time, the COV…
G10b	Outcome of the Fifteenth Pacific Health Ministers Meeting 20-22 September 2023	https://iris.who.int/bitstream/handle/10665/375620/WPR-2024-DPS-001-eng.pdf?sequence=1			Similar content as above
G10c	Advancing health information and digital transformation in the health sector (Fifteenth Pacific Health Ministers Meeting 20-22 September 2023) - draft	https://cdn.who.int/media/docs/default-source/wpro---documents/dps/phmm-phoh-documents/15th-phmm/advancing-health-information-and-digital-transformation-phmm-paper.pdf?sfvrsn=907f2b43_1			p2: PICs are leapfrogging to novel and advanced technologies, sometimes exceeding their current digital health maturity. As a result, there has not been sufficient investment in the foundational pillars of resilient HISs and digital health development (e.g. ICT infrastructure, human resources, digital health literacy, data standards and institutional capacity).1,2 Most PICs do not have the enabli…
G11	Fifth Meeting of the Technical Advisory Group on Universal Health Coverage in the Western Pacific Region, Virtual meeting, 16-18 November 2021: meeting report	https://iris.who.int/bitstream/handle/10665/354555/RS-2021-GE-18-PHL-eng.pdf?sequence=8&isAllowed=y			p4: "The importance of HIS as a lever to achieve UHC has been amplified as the Region responds to the COVID-19 crisis. Challenges and opportunities to strengthen HIS have been revealed. The first is the gaps in the data collection and disaggregation for targeting vulnerable populations. Gaps in capacity encompass the data analysis, management and quality assessment for non-COVID-19 health service…
G12	Fit for the future - taking stock of WHO reform in the Western Pacific Region	https://iris.who.int/bitstream/handle/10665/259089/WPR-2017-DPM-003-eng.pdf?sequence=1&isAllowed=y
G13	For the future : towards the healthiest and safest Region : a vision for the WHO work with Member States and partners in the Western Pacific	https://iris.who.int/bitstream/handle/10665/330703/WPR-2020-RDO-001-eng.pdf?sequence=1&isAllowed=y
G14	Fourteenth Pacific Health Ministers Meeting 22-24 March 2022	https://iris.who.int/bitstream/handle/10665/360897/RS-2022-GE-20-virtual-eng.pdf?sequence=1			p4: "...unprecedented support available to strengthen health systems. She highlighted examples of COVID-19 response measures that will have an impact long after the pandemic, including the expansion of laboratory capacity, the introduction of electronic immunization registries, and Fiji’s use of the COVID-19 vaccine roll-out as an opportunity to better understand and engage hard-to-reach populati…
G14b	Outcome of the Fourteenth Pacific Health Ministers Meeting 22-24 March 2022	https://iris.who.int/bitstream/handle/10665/362634/WPR-2022-DPS-001-eng.pdf?sequence=1			Similar content to above
G15	Guidance on establishing national and local AMR surveillance systems in the Western Pacific Region	https://iris.who.int/bitstream/handle/10665/375912/9789290620365-eng.pdf?sequence=1&isAllowed=y			p37: "Ideally, AMR data should be aligned with other health data, with the LIMS linked to or embedded within existing national health information systems, avoiding stand-alone systems as much as possible." p15: "National public health surveillance is usually legally mandated by the national government and requires political support and dedicated resourcing. AMR surveillance involves collating, re…
G16	Harnessing e-health for improved service delivery	https://iris.who.int/bitstream/handle/10665/280002/WPR-RC069-08-eHealth-2018-en.pdf?sequence=1&isAllowed=y			p1: "E-Health can advance Member State progress towards universal health coverage by potentially transforming health service access and quality and helping contain costs. But for many countries, implementing e-Health initiatives is proving to be a challenge, especially with the rapid pace of e-Health technical developments. Many e-Health pilot programmes have been initiated in the Region but not …
G17	Harnessing e-health for improved service delivery - fact sheet Aug 2018	https://iris.who.int/bitstream/handle/10665/274713/WPR-2018-RDO-002-eng.pdf?sequence=1&isAllowed=y			p1: "Countries should invest in the development of applications that yield benefits for service delivery, such as electronic medical records, telemedicine and m-health." p1: "e-health can help to advance countries’ progress towards UHC. It has the potential to revolutionize health service access and quality and can help contain costs. But for many countries, implementing e-health initiatives is c…
G18	Harnessing e-health for improved service delivery (‎Resolution)	https://iris.who.int/bitstream/handle/10665/365995/WPR-RC069-Res02-2018-en.pdf?sequence=3&isAllowed=y			p1: "1. ENDORSES the Regional Action Agenda on Harnessing E-Health for Improved Health Service Delivery in the Western Pacific; 2. URGES Member States: (1) to develop or strengthen national e-health strategies, in line with national health priorities and cost and resource considerations; (2) to ensure key foundations and enablers for e-health are in place, including information and communication …
G19	Health information systems in the Pacific at a glance 2016	https://iris.who.int/bitstream/handle/10665/259091/9789290618195-eng.pdf?sequence=1			2016 (review looks at HIS, not EHRs): p3: "Nine respondents (60%) indicated that their country did not have any HIS policies or legislation, while the remaining six (40%) did. Of the countries that responded in the affirmative, the following examples were provided: health information policy; public health act; cause-of-death legislation; national HIS policy; e-health policy; HIS policy; vital sta…
G20	Meeting on Health Information System Strengthening in Pacific Island Countries in Suva, Fiji, 27-29 June 2018 : meeting report	https://iris.who.int/bitstream/handle/10665/275485/RS-2018-GE-42-FJI-eng.pdf?sequence=1&isAllowed=y			2018: p6: "Inspired by the e-Health movement in the Pacific and globally, the PHIN, supported by WHO and SPC, decided to perform a Pacific eHIS assessment to trigger regional-level discussion on e-Health development and provide recommendations regionally as well as to countries and areas aiming to digitalize their health information. PICs are at different stages of development. In some countries …
G21	Member States Consultation on the Draft Regional Innovation Strategy in the Western Pacific, Virtual meeting, 11-12 May 2023: meeting report	https://iris.who.int/bitstream/handle/10665/373060/RS-2023-GE-12-hybrid-eng.pdf?sequence=1&isAllowed=y
G22	Monitoring progress towards the vision of healthy islands in the Pacific : second progress report 2019	https://iris.who.int/bitstream/handle/10665/334362/9789290619192-eng.pdf?sequence=1&isAllowed=y
G23	Monitoring progress towards the vision of Healthy Islands in the Pacific 2017 - first progress report.	https://iris.who.int/bitstream/handle/10665/325900/9789290618546-eng.pdf?sequence=1&isAllowed=y
G24	Monitoring universal health coverage and health in the sustainable development goals : baseline report for the Western Pacific Region 2017	https://iris.who.int/bitstream/handle/10665/259998/9789290618409-eng.pdf?sequence=1&isAllowed=y			Notes the impact of lack of strong HIS on ability to effectively monitor UHC and SDGs: p46: "The following recommendations aim to address the limitations and challenges identified in this baseline report in order to ensure that countries and the Region can accelerate progress towards the SDGs and UHC. They constitute overall directions intended to be relevant to most Member States. However, the s…
G25	Monitoring universal health coverage in the Western Pacific : framework, indicators, and dashboard	https://iris.who.int/bitstream/handle/10665/251006/9789292576004-eng.pdf?sequence=1&isAllowed=y			p15: "Good monitoring is fundamental for countries to achieve their UHC targets. Countries must leverage the investments made and successes garnered from monitoring of the MDGs. For UHC monitoring efforts to be robust and better sustained, governments must do the following: (i) Foster cross-sector collaboration and work collaboratively with development partners, the private sector, and civil soci…
G26	Outcome of the Thirteenth Pacific Health Ministers Meeting, Tahiti, French Polynesia, 6-8 August 2019	https://iris.who.int/bitstream/handle/10665/351713/WPR-2019-DPS-001-eng.pdf?sequence=1&isAllowed=y			p8: "We, the Pacific Health Ministers at this Thirteenth Pacific Health Ministers Meeting, committed to: • strengthening national health information systems, e-health strategies and civil registration and vital statistics (CRVS) in line with our national health priorities; • supporting regional mechanisms for improving the availability of quality and timely data, for example, the Pacific Health I…
G27	Pacific Health Information Network Regional Meeting on Strengthening Health Information Systems and Digital Health, Suva, Fiji, 28-30 March 2023: meeting report	https://iris.who.int/bitstream/handle/10665/369972/RS-2023-GE-07-FJI-eng.pdf?sequence=1&isAllowed=y			2023: p5: "PICs have made progress in multiple aspects in the past few years: in health development towards the Healthy Islands vision, in HIS strengthening to improve Healthy Islands Framework Monitoring (HIMF) implementation, and in digital health advancement. However, meeting discussions highlighted persisting HIS and digital health challenges in the Pacific, such as inadequate funding and inf…
G28	Pacific Island Countries and Areas - WHO Cooperation Strategy 2018–2022	https://iris.who.int/bitstream/handle/10665/272806/WPRO-2017-DPM-027-pic-eng.pdf?sequence=1			p9: "This subregional strategic priority focuses on six main areas: 1) leadership; 2) governance; 3) integrated health services; 4) essential medicines and technologies; 5) health information systems; and 6) gender equality." p11: "Subregional focus area 1.5 Health information systems Sound decision-making relies on the availability of timely high-quality information. The Pacific Health Informati…
G29	Primary health care in the Western Pacific Region : looking back and future directions	https://iris.who.int/bitstream/handle/10665/276248/9789290618744-eng.pdf?sequence=1&isAllowed=y			p24: "Expanding capacity for use of information and communications technology for PHC. PHC relies on connectivity and information sharing across primary, secondary and higher levels; “e-health” refers to the use of information and communications technology (ICT) for health and is intended to assist in improving the flow of information, through electronic means, to support the delivery and managem…
G30	Primary Health Care Regional Framework Implementation Workshop: Accelerating Primary Health Care Reforms in the Western Pacific Region, Manila, Philippines (‎Hybrid)‎, 26-28 September 2023: meeting report	https://iris.who.int/bitstream/handle/10665/375782/RS-2023-GE-22-PHL-hybrid-eng.pdf?sequence=1&isAllowed=y			p6: "Health system transformation can only succeed under an enabling environment. Countries will need to consider a broad range of enabling factors for PHC, such as governance (political will and leadership, legal policy and regulatory framework, coordination across national and subnational levels, multisectoral collaboration to address social determinants of health, transparent and participatory…
G31	Regional action agenda on harnessing e-health for improved health service delivery in the Western Pacific	https://iris.who.int/bitstream/handle/10665/330700/9789290618959-eng.pdf?sequence=1&isAllowed=y			2019 pvii: "In May 2018, the World Health Assembly passed a resolution “recognizing the potential of digital technologies to advance the Sustainable Development Goals, and in particular to support health systems in all countries in health promotion and disease prevention, by improving the accessibility, quality and affordability of health services”. As such, digital health and e-health, which uti…
G32	Regional action framework on improving hospital planning and management in the Western Pacific	https://iris.who.int/bitstream/handle/10665/331918/9789290618935-eng.pdf?sequence=1&isAllowed=y			p45: "There is a range of indicators for systematic comparison of the quality of hospital care. Selection and use of appropriate indicators may be challenging. Meaningful assessment of performance requires adequate data-gathering infrastructure such as administrative databases, registries and electronic health records. The system must be structured and operated to ensure the privacy, security, co…
G33	Regional Agenda on Achieving the Sustainable Development Goals in the Western Pacific	https://iris.who.int/bitstream/handle/10665/254663/9789290617891-eng.pdf?sequence=1&isAllowed=y			p16: "Standardize information and harness communication technologies ——Agree on consistent national, and where feasible regional, information standards to ensure that systems and data collections can “talk” to each other to improve comparison, sharing, exchange, use and re-use for different purposes. ——Improve the timeliness of information, including real-time access where possible and maximize i…
G34	Regional framework for reaching the unreached in the Western Pacific (‎2022-2030)‎	https://iris.who.int/bitstream/handle/10665/372270/9789290620136-eng.pdf?sequence=1&isAllowed=y			p8: "Conversely, the pandemic has demonstrated how quickly innovations can be developed and scaled up, and how rapidly inequities impacting population health can be addressed. The pandemic also contributed to intensified global and regional collaboration in disease control efforts, a more robust understanding of the need for and implementation of multisectoral action and community engagement, new…
G35	Regional framework on the future of primary health care in the Western Pacific	https://iris.who.int/bitstream/handle/10665/370373/9789290620129-eng.pdf?sequence=1&isAllowed=y			pxii: "The Regional Framework also outlines five key characteristics of a PHC system. They are: 1. people- and community-centred, providing services that are personalized and even predictive, taking account of the whole person and providing people with reliable and contextually appropriate information and the support they need to make decisions and participate in their own care. It also involves …
G36	Sixth Meeting of the Technical Advisory Group on Universal Health Coverage in the Western Pacific Region, Virtual meeting, 22-24 November 2022: meeting report	https://iris.who.int/bitstream/handle/10665/366706/RS-2022-GE-26-virtual-eng.pdf?sequence=1&isAllowed=y
G37	Sustainable development goals and universal health coverage regional monitoring framework : applications, analysis and technical information	https://iris.who.int/bitstream/handle/10665/259997/9789290618379-eng.pdf?sequence=1&isAllowed=y			p44: "Countries in the Region are increasingly adopting digitization of data and electronic health records (EHRs), in response to mandatory requirements and efforts to improve the quality of health care and reduce costs. EHR data are input by providers in the process of providing care. Health-care statistics are derived from EHR data warehouses. However, the data requirements for health statistic…
G38	Technical Workshop on Indicators, Data and Methods for Monitoring Sustainable Development Goals and Universal Health Coverage in the Western Pacific Region, Manila, Philippines 24-26 May 2017 : meeting report	https://iris.who.int/bitstream/handle/10665/260009/RS-2017-GE-21-PHL-eng.pdf?sequence=1&isAllowed=y			p11: "Similarly, factors limiting the strengthening of HIS include the use of fragmented and independent information systems, limited use of information standards and exchange mechanisms, poor information infrastructure and tools, and limited capacity to generate knowledge for decision-making. Addressing these challenges will require a combination of strong governance, commitment and leadership, …
G39	The first 20 years of the journey towards the vision of healthy islands in the Pacific	https://iris.who.int/bitstream/handle/10665/208201/9789290617150_eng.pdf?sequence=1			p20: "Thirty respondents identified implementation difficulties at country level. Issues included uncoordinated vertical programmes, loss of an integrated community-based approach, loss of technically skilled health workers in rural areas, difficulty in sustaining momentum in programmes, weak health management at the peripheral level, and lack of adequate information systems and reporting."
G40	The health-related Sustainable Development Goals: progress report of the Western Pacific Region, 2020	https://iris.who.int/bitstream/handle/10665/349982/9789290619512-eng.pdf?sequence=1&isAllowed=y
G41	Third Meeting of the Technical Advisory Group on Universal Health Coverage for the Western Pacific Region, Manila, Philippines, 13-15 November 2018 : meeting report	https://iris.who.int/bitstream/handle/10665/280117/RS-2018-GE-43-PHL-eng.pdf?sequence=1&isAllowed=y			p3: "Member States are encouraged to consider the following: (2) Develop processes to prioritize future policies, programmes and technologies (eHealth/mHealth, digital health, new pharmaceuticals) for PHC and other interventions, ensuring selection of those with the greatest potential to improve health outcomes equitably at an affordable cost. p14: "Building on the previous discussions, the group…
G42	Twelfth Pacific Health Ministers Meeting, Rarotonga, Cook Islands, 28-30 August 2017 : meeting report	https://iris.who.int/bitstream/handle/10665/275361/RS-2017-GE-77-COK-eng.pdf?sequence=1&isAllowed=y			p17: "It was recognized that implementation of the Healthy Islands Monitoring Framework depends on improvements in health information systems (HIS). There is a need for continued support by development partners for strengthening HIS overall, including digitalization and building of national capacity in data management and analysis." p8: "Major data gaps exist in some Pacific island countries beca…
G42b	Outcome of the Twelfth Pacific Health Ministers Meeting 28-30 August 2017	https://iris.who.int/bitstream/handle/10665/274270/WPR-2018-DPS-002-eng.pdf?sequence=1			Similar content as above
G43	Universal Health Coverage - Moving Towards Better Health, Action Framework for the Western Pacific Region	https://iris.who.int/bitstream/handle/10665/246420/9789290617563_eng.pdf?sequence=1&isAllowed=y			p30: "Extend the use of m-health/e-health applications and services by frontline workers to facilitate access by underserved areas or groups."
G44	Universal health coverage on the journey towards Healthy Islands in the Pacific	https://iris.who.int/bitstream/handle/10665/275483/9789290618232-eng.pdf?sequence=1&isAllowed=y
G45	Western Pacific Region Partner's Forum - summary report	https://iris.who.int/bitstream/handle/10665/326079/WPR-2019-RDO-002-eng.pdf?sequence=1&isAllowed=y			p16: "Innovation urgently is needed in areas such as gender inequity, models of primary health care (PHC) relevant to an urbanized region, digital health records that are standardized and portable."
G46	WHO in the Pacific 2014-2015	https://iris.who.int/bitstream/handle/10665/208313/WPR_2016_DPS_001_eng.pdf?sequence=1			Discusses WHO supporting health information system strengthening in the region
G47	Report of the Regional Director : the work of WHO in the Western Pacific Region, 1 July 2021 - 30 June 2022	https://iris.who.int/bitstream/handle/10665/363093/WPR-RC073-02-RDrep-2022-en.pdf?sequence=16			p13: "In addition, PICs utilized pandemic response efforts to increase capacity in digital health, including telehealth and telemedicine, as COVID-19 restrictions necessitated new and practical ways to safely continue delivering essential health services."
G48	Report of the Regional Director : the work of WHO in the Western Pacific Region, 1 July 2022 - 30 June 2023	https://iris.who.int/bitstream/handle/10665/372692/WPR-RC074-02-RDrep-2023-en.pdf?sequence=1			p38: "WHO supports Member States to use opportunities presented by digital health to improve population health. DSI conducted a systematic review of the effectiveness of digital contact tracing interventions during the COVID-19 response in the Western Pacific Region. The review concluded that there is limited evidence available to evaluate the contribution of digital contact tracing in mitigating…
WHO	https://www.who.int/	2024-04-14	Nothing additional to IRIS
WHO-UNICEF Digital Health Centre of Excellence	https://www.digitalhealthcoe.org/	2024-04-14		1
	Citation	Webpage
H1	UNICEF's Digital Health & Information System Annual Report 2022	https://a78da35e-056b-4420-8e4f-41e3283327e3.usrfiles.com/ugd/55ae33_46767663b4dd4b0ebf2f6fe9d7e1793d.pdf
WHO Digital Health Atlas	https://digitalhealthatlas.org/en/-/	2024-04-14	Country-specific	1
	Citation	Webpage
J1	Digital Health Atlas - Global - Tamanu	https://digitalhealthatlas.org/en/-/projects/1305/published			Samoa MOH, Fiji MHMS, and Nauru MHMS noted as implementing partners of this EHR. Last updated 2021-11-30. "Tamanu is a free and open-source patient-level electronic medical record system fordesktop and mobile. It allows health workers to track individual patients, providingclinical support and enabling consistent, long-term management of patient conditions.Designed specifically for the Indo-Pacif…
Global Digital Health Monitor	https://monitor.digitalhealthmonitor.org/	2024-04-14	Country-specific	0
SPC	Website	Date	Comments	Potentially relevant results for screening
SPC	https://www.spc.int/	2024-04-14	Multiple duplicates with WHO docs	20
	Citation	Webpage
K1	4th Pacific Heads of Health Meeting 27-28 April 2016	https://spccfpstore1.blob.core.windows.net/digitallibrary-docs/files/22/22e7e171528248cdcaf328770fdb1c7f.pdf?sv=2015-12-11&sr=b&sig=KwayDfDB1GWoulQ5vYuDg8cxAivVoIrO81rjuUVIFVo%3D&se=2024-10-11T05%3A08%3A26Z&sp=r&rscc=public%2C%20max-age%3D864000%2C%20max-stale%3D86400&rsct=application%2Fpdf&rscd=inline%3B%20filename%3D%224th_HOH_Fiji_2016_Meeting_Report_Final.pdf%22
K2	5th Pacific Heads of Health Meeting 25-27 April 2017	https://spccfpstore1.blob.core.windows.net/digitallibrary-docs/files/98/9851a5e6f4e42568d227d86b049a174f.pdf?sv=2015-12-11&sr=b&sig=0iMfArp4zec2gVa%2BRoNCq8hDhyl%2F2XPiESbL8X7zr6k%3D&se=2024-10-11T05%3A08%3A23Z&sp=r&rscc=public%2C%20max-age%3D864000%2C%20max-stale%3D86400&rsct=application%2Fpdf&rscd=inline%3B%20filename%3D%225th_HOH_Fiji_2017_Meeting_report__Final_.pdf%22
K3	6th Pacific Heads of Health Meeting 18-19 April 2018	https://spccfpstore1.blob.core.windows.net/digitallibrary-docs/files/db/db8862ae361fc508fe40f2b0d0fc091b.pdf?sv=2015-12-11&sr=b&sig=fbggVx0i%2Fr0wcYQzy0fXFxfDl3EgX4%2FApdIrQ65v0X0%3D&se=2024-10-11T05%3A08%3A16Z&sp=r&rscc=public%2C%20max-age%3D864000%2C%20max-stale%3D86400&rsct=application%2Fpdf&rscd=inline%3B%20filename%3D%226thPacific_Heads_of_Health_Meeting_2018_Decisions_final.pdf%22			p2: "4.2. Electronic health information systems strengthening HOH: i. acknowledged the findings of an assessment of electronic health information systems (eHIS) in Pacific Island countries; ii. noted that countries use a variety of methods to assign identification to patients and that many systems are fragmented and unable to share data across the health system; iii. recognised that development o…
K4	7th Pacific Heads of Health (PHoH) Meeting: 3 to 5 April 2019, Nadi Fiji Agenda Item 5.2 – Update on eHealth and Health Information Systems in the Pacific	https://www.spc.int/sites/default/files/eventfiles/2019-03/WP4_Item5.2_eHealth_HIS.pdf			p1: "Health information and communication technology (ICT) is transforming the way health care is delivered. Pacific Island Countries (PICs) are adopting the use of essential digital health (or eHealth1) tools such as electronic medical and health records (eMR/eHR), telemedicine and mHealth2. Progress has been made in eHealth in the form of national eHealth strategies, civil registration and vita…
Duplicate with WHO	Outcome of the Twelfth Pacific Health Ministers Meeting 28-30 August 2017	https://spccfpstore1.blob.core.windows.net/digitallibrary-docs/files/ad/ad097aa76bae85e90aceae004d063e3c.pdf?sv=2015-12-11&sr=b&sig=TQVPCEWOD9kHPt3Vky1r6zKKgMF%2BX2ymNUexPGwNCr0%3D&se=2024-10-11T05%3A08%3A39Z&sp=r&rscc=public%2C%20max-age%3D864000%2C%20max-stale%3D86400&rsct=application%2Fpdf&rscd=inline%3B%20filename%3D%2212th_Ministers_Outcomes_2017_Eng.pdf%22
Duplicate with WHO	Eleventh Pacific Health Ministers Meeting, 15-17 April 2015	https://spccfpstore1.blob.core.windows.net/digitallibrary-docs/files/d3/d3b29c4d976a1dc3593405f131e96bb3.pdf?sv=2015-12-11&sr=b&sig=gN%2BhH3WdR8aviXuBCw6aCy0OjLJj5PDAxmBkAMaCT3Y%3D&se=2024-10-11T05%3A08%3A42Z&sp=r&rscc=public%2C%20max-age%3D864000%2C%20max-stale%3D86400&rsct=application%2Fpdf&rscd=inline%3B%20filename%3D%22Eleventhpacifichealth_report_2015_FIJI.pdf%22
Duplicate with WHO	2015 Yanuca Island Declaration on health in Pacific island countries and territories : Eleventh Pacific Health Ministers Meeting, 15-17 April 2015	https://spccfpstore1.blob.core.windows.net/digitallibrary-docs/files/0a/0a290974d9c658c21b204c493dd8462c.pdf?sv=2015-12-11&sr=b&sig=BjevFvwaMLSSJdx%2BjWNesN4kNDAiEy5PHAUgCLOGVRM%3D&se=2024-10-11T05%3A08%3A44Z&sp=r&rscc=public%2C%20max-age%3D864000%2C%20max-stale%3D86400&rsct=application%2Fpdf&rscd=inline%3B%20filename%3D%22Yanuca_phmmdeclaration2015_english_final_nov3.pdf%22
K5	Interoperability and data sharing between civil registration, health information, statistics and associated systems (Apr 2024)	https://spccfpstore1.blob.core.windows.net/digitallibrary-docs/files/65/65c2d84812117c31aa9581ef72a1c814.pdf?sv=2015-12-11&sr=b&sig=N1k7JLDRCZBE9F%2FHXjr24BggzjsZf4729785EnK%2FRH0%3D&se=2024-10-11T05%3A31%3A12Z&sp=r&rscc=public%2C%20max-age%3D864000%2C%20max-stale%3D86400&rsct=application%2Fpdf&rscd=inline%3B%20filename%3D%22Interoperability_and_Data_Sharing_Report_2024.pdf%22			April 2024 p25 lists 'Health ICT platform' in 9 PICTs - appear to have grouped EMR/EHRs (Tamanu, Medtech) with HIS (DHIS2) - confusion on terminology. There is a need to clarify terminology and distinguish EMR/EHRs from HIS.
K6	Civil registration and vital statistics systems in the Pacific: overview of the organisation, status of systems, and levels of completeness of birth and death registration by country	https://spccfpstore1.blob.core.windows.net/digitallibrary-docs/files/dd/dd60d4cd0301c9827adab922307ee596.pdf?sv=2015-12-11&sr=b&sig=12Nnpm8xTwV%2F3Bv%2FsfDLybOMjD0lJQdAKL7MBC5VT0M%3D&se=2024-10-11T05%3A56%3A48Z&sp=r&rscc=public%2C%20max-age%3D864000%2C%20max-stale%3D86400&rsct=application%2Fpdf&rscd=inline%3B%20filename%3D%22Civil_registration_and_vital_statistics_systems_in_the_Pacific_2023.pdf%…
K7	Director-General's Report 2023	https://spccfpstore1.blob.core.windows.net/digitallibrary-docs/files/8d/8d509589a848e792e0fd3b1bd9f54c59.pdf?sv=2015-12-11&sr=b&sig=Hx6Mle031%2FI5mUdSD9SKHIJQo4CY1NAbzfEOlIAAePw%3D&se=2024-10-11T05%3A40%3A11Z&sp=r&rscc=public%2C%20max-age%3D864000%2C%20max-stale%3D86400&rsct=application%2Fpdf&rscd=inline%3B%20filename%3D%22SPC_Director_Generals_Report_2023.pdf%22			p30: "Noteworthy is the advancement of the implementation plan for Fiji’s Digital Health Strategy 2023–2027, and requests received from Tonga, Cook Islands and Tokelau to develop their own Health Information Systems (HIS) and Digital Health Strategy plans. Furthermore, digital health maturity assessments have also now been completed for 17 PICTs with work ongoing to develop a progress dashboard."
K9	Pacific Community Results Report 2016	https://www.spc.int/sites/default/files/resources/2018-05/CRGA-47-Results-Report-2016.pdf
K10	Pacific Community Results Report 2017	https://spccfpstore1.blob.core.windows.net/digitallibrary-docs/files/5e/5ef8c38b7da0121b7ce995ad886627f8.pdf?sv=2015-12-11&sr=b&sig=D4ovqi9QlFt6bPJoHJb1opN4j7tTE2CeytlwGALY1pk%3D&se=2024-10-11T05%3A54%3A59Z&sp=r&rscc=public%2C%20max-age%3D864000%2C%20max-stale%3D86400&rsct=application%2Fpdf&rscd=inline%3B%20filename%3D%22Pacific_Community_Results_Report_2017.pdf%22
K11	Pacific Community Results Report 2018	https://spccfpstore1.blob.core.windows.net/digitallibrary-docs/files/cc/cc6f8540645d3f3a6343f5081e6bf337.pdf?sv=2015-12-11&sr=b&sig=Vm1T2RXdxzGYzjnPyjTZWHYPZl4bJEJezyPBU7NRQRI%3D&se=2024-10-11T05%3A54%3A28Z&sp=r&rscc=public%2C%20max-age%3D864000%2C%20max-stale%3D86400&rsct=application%2Fpdf&rscd=inline%3B%20filename%3D%22Pacific_Community_Results_Report_2018_E.pdf%22
K12	Pacific Community Results Report 2019	https://spccfpstore1.blob.core.windows.net/digitallibrary-docs/files/ee/ee4ce00eeaebffbd3ab789b769e11daf.pdf?sv=2015-12-11&sr=b&sig=v63Hr9B1oUUFFuixy4E2s3eOyG%2FiNCghQ1jtqrpBpYo%3D&se=2024-10-11T05%3A54%3A03Z&sp=r&rscc=public%2C%20max-age%3D864000%2C%20max-stale%3D86400&rsct=application%2Fpdf&rscd=inline%3B%20filename%3D%22Pacific_Community_Results_Report_2019.pdf%22
K13	Pacific Community Results Report 2020	https://spccfpstore1.blob.core.windows.net/digitallibrary-docs/files/f6/f6a3a6f32ea390e3108bee054e9974ea.pdf?sv=2015-12-11&sr=b&sig=PPk6IBKeBTfgY8TLNbGjSVqnKQe28QlUfiu2K7Dx%2BOI%3D&se=2024-10-11T05%3A53%3A27Z&sp=r&rscc=public%2C%20max-age%3D864000%2C%20max-stale%3D86400&rsct=application%2Fpdf&rscd=inline%3B%20filename%3D%22Pacific_Community_Results_Report_2020.pdf%22
K14	Pacific Community Results Report 2021	https://spccfpstore1.blob.core.windows.net/digitallibrary-docs/files/b2/b2cf39876f9f294e7fe63dcd1092f823.pdf?sv=2015-12-11&sr=b&sig=cUlUDprDHaCDykHtMDbshwXLv67igjbZqLnIR60JaYk%3D&se=2024-09-02T05%3A47%3A57Z&sp=r&rscc=public%2C%20max-age%3D864000%2C%20max-stale%3D86400&rsct=application%2Fpdf&rscd=inline%3B%20filename%3D%22Pacific_Community_Results_Report_2021.pdf%22
K15	Pacific Community Results Report 2022	https://spccfpstore1.blob.core.windows.net/digitallibrary-docs/files/9c/9c2aabf1b0b8cee17fd9f6f695ab8cdd.pdf?sv=2015-12-11&sr=b&sig=VBfEzb4V18qv3KxHRqFi%2BacgE5GA%2BGibOqwYVf9uFxA%3D&se=2024-10-11T06%3A01%3A21Z&sp=r&rscc=public%2C%20max-age%3D864000%2C%20max-stale%3D86400&rsct=application%2Fpdf&rscd=inline%3B%20filename%3D%22Pacific_Community_Results_Report_2022.pdf%22
K16	SPC Strategic Plan 2016-2020	https://spccfpstore1.blob.core.windows.net/digitallibrary-docs/files/d0/d0efd0a7e8a3e94dc7ae8024fd0ad099.pdf?sv=2015-12-11&sr=b&sig=GdzU3Joe3A1cliuD0hnMpZ2Klt%2F%2FzlcUt2wKqEMg658%3D&se=2024-10-11T05%3A55%3A07Z&sp=r&rscc=public%2C%20max-age%3D864000%2C%20max-stale%3D86400&rsct=application%2Fpdf&rscd=inline%3B%20filename%3D%22Pacific_Community_Strategic_Plan_20162020.pdf%22
K17	SPC Strategic Plan 2022-2031	https://spccfpstore1.blob.core.windows.net/digitallibrary-docs/files/45/459e836fa279604833a2ce7b7e375bdc.pdf?sv=2015-12-11&sr=b&sig=RwBBf1zqFFwj3ULZyHJkSQBRuaECM%2FBph308q5EBvKk%3D&se=2024-10-11T06%3A01%3A23Z&sp=r&rscc=public%2C%20max-age%3D864000%2C%20max-stale%3D86400&rsct=application%2Fpdf&rscd=inline%3B%20filename%3D%22Strategic_Plan_2022_2031.pdf%22
SPC Public Health Division	https://php.spc.int/	2024-08-18	Documents found in https://php.spc.int/phin-meeting-documents (last doc found via snowball sampling)	11
K18	PHIN Meeting Agenda 28-30 March 2023 Nadi, Fiji	https://php.spc.int/sites/default/files/p-related-files/2023-03/2023%20PHIN%20Meeting%20Agenda_Final_Draft_Updated%20270323_0.pdf
K19	PHIN Information Document: 2.2 Healthy Islands for the Pacific	https://php.spc.int/sites/default/files/p-related-files/2023-03/2023%20PHIN%20Agenda%206%20ID%202.2%20Healthy%20Islands%20for%20the%20Pacific%2028%20April%202023.pdf
K20	PHIN Technical Document: 3.1 Health Islands Monitoring Framework 3rd Progress Report	https://php.spc.int/sites/default/files/p-related-files/2023-03/2023%20PHIN%20Agenda%2011%20TD%203.1%20Healthy%20Islands%20Monitoring%20Framework%203rd%20Progress%20Report%2028%20April%202023.pdf
K21	PHIN Information Document: 7.1 WHO global and regional strategy on digital health	https://php.spc.int/sites/default/files/p-related-files/2023-03/2023%20PHIN%20Agenda%2029%20ID%207.1%20WHO%20global%20and%20regional%20strategy%20on%20digital%20health%2028%20April%202023.pdf			p1: "The COVID-19 pandemic sped up the progress of using digital health tools, technologies, and actions to provide timely and sustainable health services and to enhance health outcomes. For digital health advancement to be sustainable, initiatives must be part of the wider health system and digital health ecosystem, be guided by a robust strategy addressing health priorities, and be led through …
K22	PHIN Technical Document: 8.1 Digital Health Profile & Maturity Assessment Toolkit (DHPMAT) Phase 3 project with Pacific Island Countries & Areas	https://php.spc.int/sites/default/files/p-related-files/2023-03/2023%20PHIN%20Agenda%2036%20TD%208.1%20Importance%20of%20digital%20health%20maturty%20assessment%2028%20April%202023.pdf
K23	PHIN Information Document: : 9.1 Global developments and introduction of ICD11, resources available, global and regional implementation plans	https://php.spc.int/sites/default/files/p-related-files/2023-03/2023%20PHIN%20Agenda%2041%20ID%209.1%20Global%20developments%20and%20introduction%20of%20ICD11%2C%20resources%20available%2C%20global%20and%20regional%20implementation%20plans%2028%20April%202023.pdf
K24	PHIN Information Document: 9.2 Pacific regional medical cause of death and ICD Mortality Coding	https://php.spc.int/sites/default/files/p-related-files/2023-03/2023%20PHIN%20Agenda%2042%20ID%209.2%20Pacific%20Regional%20MCCD%20and%20ICD%20Mortality%20Coding%2028%20April%202023.pdf			p1: "Strong political commitment from countries combined with support from partners and Bloomberg Philanthropies Data for Health Initiative (D4H)3 has led to significant improvements in Pacific CRVS systems over recent years (See Appendix). Despite these developments, the availability and quality of mortality data and statistics in PICs remains suboptimal. Critical gaps exist in: (i) death regist…
K25	2018 Evaluation and Renewed Vision and Strategy (2019-2021) for the Pacific Health Information Network (PHIN)	https://www.who.int/docs/default-source/wpro---documents/dps/evaluation-and-renewed-vision-and-strategy-(2019-2021)-for-the-pacific-health-information-network-(phin).pdf?sfvrsn=c48bf1f7_2			p32: "Given there are no other plausible alternatives, it was strongly argued that PHIN needs to continue but also needs to be more actively engaged and contributing to the improvement of health information and strengthening the digital health sector at the country-level. Targeting the Broader Digital Health Environment Since its inception in 2006, PHIN has been focused in advocating for an effec…
SPC Statistics for Development Division	https://sdd.spc.int/	2024-04-15		1
	Citation	Webpage
L1	Progress in the Pacific: CRVS achievements and challenges in the Pacific Islands	https://spccfpstore1.blob.core.windows.net/digitallibrary-docs/files/3a/3adf4f1e6339a73827388ab8c3a5be78.pdf?sv=2015-12-11&sr=b&sig=fYOCkYll9aJ6e9uqV0TbLP6q6ioyCJqW6I0GsCQe6NQ%3D&se=2024-10-12T00%3A07%3A10Z&sp=r&rscc=public%2C%20max-age%3D864000%2C%20max-stale%3D86400&rsct=application%2Fpdf&rscd=inline%3B%20filename%3D%22CRVS_BAG_Progress_in_the_Pacific_Booklet.pdf%22	CRVS info only - not added to any profiles
Pacific Data Hub	https://pacificdata.org/	2024-04-14	No data related to EHRs or digital health status	0
World Bank	Website	Date	Comments	Potentially relevant results for screening
World Bank	https://www.worldbank.org/en/home	2024-04-21	Also checked projects https://projects.worldbank.org/en/projects-operations/projects-list?regionname_exact=East%20Asia%20and%20Pacific&countryshortname_exact=Fiji^East%20Asia%20and%20Pacific^Kiribati^Micronesia,%20Federated%20States%20of^Pacific%20Islands^Palau^Papua%20New%20Guinea^Samoa^Solomon%20Islands^Tonga^Tuvalu^Vanuatu&sector_exact=Health^ICT%20Infrastructure^ICT%20Services&os=0	23
	Citation	Webpage
M1	Digital in Health - Unlocking the Value for Everyone	https://openknowledge.worldbank.org/handle/10986/40212			p2: "Digital technology and data can add immense value to health systems. Digital technology can strengthen health systems, improve health financing, make public health care more effective, and reach underserved populations. Digital technology can make health services more personal, prevent increases in health care costs, reduce differences in care, and make the job easier for those who provide h…
M2	East Asia and Pacific - Regional Partnership Framework for the period of FY17 - FY21 (English)	https://documents1.worldbank.org/curated/en/251931582053473376/pdf/East-Asia-and-Pacific-Regional-Partnership-Framework-for-the-period-of-FY17-FY21.pdf
M3	Identification for Development (ID4D) 2017 Annual Report	https://id4d.worldbank.org/sites/id4d/files/2021-10/2017_ID4D_Annual_Report.pdf
M4	Identification for Development (ID4D) 2018 Annual Report	https://documents1.worldbank.org/curated/en/967301587472879585/pdf/Identification-for-Development-ID4D-2018-Annual-Report.pdf
M5	Identification for Development (ID4D) 2019 Annual Report	https://documents1.worldbank.org/curated/en/566431581578116247/pdf/Identification-for-Development-ID4D-2019-Annual-Report.pdf
M6	Identification for Development (ID4D) 2020 Annual Report	https://documents1.worldbank.org/curated/en/625371611951876490/pdf/Identification-for-Development-ID4D-2020-Annual-Report.pdf
M7	Identification for Development (ID4D) and Digitalizing G2P Payments (G2Px) 2021 Annual Report	https://documents1.worldbank.org/curated/en/436051643089705385/pdf/Identification-for-Development-ID4D-and-Digitalizing-G2P-Payments-G2Px-2021-Annual-Report.pdf
M8	Identification for Development (ID4D) and Digitalizing G2P Payments (G2Px) 2022 Annual Report	https://documents1.worldbank.org/curated/en/099437402012317995/pdf/IDU00fd54093061a70475b0a3b50dd7e6cdfe147.pdf
M9	Nine Pacific Island Countries (PIC9): Kiribati, Nauru, Marshall Islands, Federated States of Micronesia, Palau, Samoa, Tonga, Tuvalu and Vanuatu - Performance and Learning Review for the Period FY2017 - 2021 (English)	https://documents1.worldbank.org/curated/en/302731583719311381/pdf/Nine-Pacific-Island-Countries-PIC9-Kiribati-Nauru-Marshall-Islands-Federated-States-of-Micronesia-Palau-Samoa-Tonga-Tuvalu-and-Vanuatu-Performance-and-Learning-Review-for-the-Period-FY2017-2021.pdf
M10	Our Work in the Pacific Islands and Papua New Guinea	https://thedocs.worldbank.org/en/doc/f8cb7f419263765e7bf6612bb51c46e2-0070012024/original/WB-PacificPortfolio-A4-V03.pdf
M11	Pacific Islands - Completion and learning review for regional partnership framework for the period FY11-FY17 : IEG review (English)	https://documents1.worldbank.org/curated/en/150261488319774780/pdf/Pacific-Islands-Completion-and-learning-review-for-regional-partnership-framework-for-the-period-FY11-FY17-IEG-review.pdf
M12	Putting People at the Center of Digital Public Infrastructure (DPI): Annual Report 2023	https://documents.worldbank.org/en/publication/documents-reports/documentdetail/099647503042425828/idu1a9d1a6be130dc148e6193181cf9d26959fb9
M13	Regional Partnership Framework For Kiribati, Republic of Nauru, Republic of The Marshall Islands, Federated States of Micronesia, Republic of Palau, Independent State of Samoa, Kingdom of Tonga, Tuvalu, and Vanuatu FY17-21	https://documents1.worldbank.org/curated/en/137341508303097110/pdf/120479-WP-P156647-PUBLIC-SydneyRPFFA.pdf
M14	The Role of Digital Identification for Healthcare: The Emerging Use Cases	https://documents1.worldbank.org/curated/en/595741519657604541/pdf/The-Role-of-Digital-Identification-for-Healthcare-The-Emerging-Use-Cases.pdf			p6-7: "One area in which foundational identification may impact the health sector is in patient management and treatment within healthcare facilities, including hospitals, clinics, and other providers. When a patient arrives at a facility, providers need to accurately and consistently identify the individual and their relevant medical history. Without a records system that uniquely identifies a p…
M15	World Bank Annual Report 2015	https://openknowledge.worldbank.org/entities/publication/81b4e487-5dae-54e0-82bd-14a8be64e5e0
M16	World Bank Annual Report 2016	https://openknowledge.worldbank.org/entities/publication/6f058312-0c73-5586-b989-7458144d99fd
M17	World Bank Annual Report 2017	https://openknowledge.worldbank.org/server/api/core/bitstreams/e4d895ac-f9ea-5aa6-a2e2-ae8803bca9b9/content
M18	World Bank Annual Report 2018	https://openknowledge.worldbank.org/entities/publication/1fee990b-dca7-54cc-85ff-ebdc7ab877e1
M19	World Bank Annual Report 2019	https://openknowledge.worldbank.org/entities/publication/dd8593ab-20ea-5c74-953a-0478f86d90e8
M20	World Bank Annual Report 2020	https://openknowledge.worldbank.org/entities/publication/695a4509-25c7-5a14-b232-7ca1369ec22b
M21	World Bank Annual Report 2021	https://openknowledge.worldbank.org/entities/publication/9c227f26-9b51-543c-aa84-93133b586281
M22	World Bank Annual Report 2022	https://openknowledge.worldbank.org/entities/publication/659ec935-da4e-58a4-bec5-deca35992413
M23	World Bank Annual Report 2023	https://www.worldbank.org/en/about/annual-report#anchor-annual
ADB	Website	Date	Comments	Potentially relevant results for screening
ADB	https://www.adb.org/	2024-04-21		43
	Citation	Webpage
N1	2014 Development Effectiveness Review	https://www.adb.org/sites/default/files/institutional-document/157524/defr-2014-report.pdf
N2	2015 Development Effectiveness Review	https://www.adb.org/sites/default/files/institutional-document/183180/defr-2015-report.pdf
N3	2016 Development Effectiveness Review	https://www.adb.org/sites/default/files/institutional-document/296441/defr-2016-main-report.pdf
N4	2017 Development Effectiveness Review	https://www.adb.org/sites/default/files/institutional-document/418291/defr-2017-main-report.pdf
N5	2018 Development Effectiveness Review	https://www.adb.org/sites/default/files/institutional-document/498606/defr-2018-main-report.pdf
N6	2019 Development Effectiveness Review	https://www.adb.org/sites/default/files/institutional-document/602911/defr-2019.pdf
N7	2020 Development Effectiveness Review	https://www.adb.org/sites/default/files/institutional-document/695916/defr-2020.pdf
N8	2021 Development Effectiveness Review	https://www.adb.org/sites/default/files/institutional-document/798181/defr-2021.pdf
N9	2022 Development Effectiveness Review	https://www.adb.org/sites/default/files/institutional-document/874991/defr-2022.pdf
N10	Digital Health Convergence Meeting Tool Kit	https://www.adb.org/sites/default/files/publication/468216/digital-health-converge-meeting-tool-kit.pdf
N11	Digital Health Implementation Guide for the Pacific	https://www.adb.org/sites/default/files/publication/677181/digital-health-implementation-guide.pdf
N12	Eleven (11) Small Pacific Island Countries: Country Operations Business Plan (2018–2020)	https://www.adb.org/sites/default/files/institutional-document/371726/cobp-pic-11-2018-2020.pdf
N13	Eleven (11) Small Pacific Island Countries: Country Operations Business Plan (2019-2021)	https://www.adb.org/sites/default/files/institutional-document/457766/cobp-pic-11-2019-2021.pdf
N14	Eleven (11) Small Pacific Island Countries: Country Operations Business Plan (2020-2022)	https://www.adb.org/sites/default/files/institutional-document/532541/cobp-pic11-2020-2022.pdf
N15	Our Work in the Pacific	https://www.adb.org/sites/default/files/publication/158523/our-work-pacific-2017.pdf			p3: "Health systems are essential to achieve universal health coverage. Although health outcomes vary across countries in the Pacific, the region as a whole is experiencing an increasing rate of both chronic disease and illnesses associated with conditions of poverty. ADB is supporting improved health outcomes and reducing the economic burden associated with disease by strengthening health infras…
N16	Pacific Approach, 2016-2020	https://www.adb.org/sites/default/files/institutional-document/190666/rcspacific-2016-2020.pdf
N17	Pacific Approach, 2021-2025	https://www.adb.org/sites/default/files/institutional-document/712796/pacific-approach-2021-2025.pdf			p19: "COVID-19 highlighted a lack of preparedness to monitor and cope with emergencies in the PIC-12. Accordingly, ADB will invest in health system strengthening in all its health operations and prioritize efforts that will underpin successful COVID-19 vaccines. Recognizing that bilateral partners, including Australia, New Zealand, and the United States, are supporting vaccine programs in several…
N18	Pacific Economic Monitor: July 2015 - Midyear Review	https://www.adb.org/sites/default/files/publication/161669/pem-july-2015.pdf
N19	Pacific Economic Monitor: December 2015 - Budget Analysis	https://www.adb.org/publications/pacific-economic-monitor-december-2015
N20	Pacific Economic Monitor - July 2016	https://www.adb.org/sites/default/files/publication/188684/pem-july-2016.pdf
N21	Pacific Economic Monitor - December 2016	https://www.adb.org/sites/default/files/publication/189886/pem-dec-2016.pdf
N22	Pacific Economic Monitor - July 2017	https://www.adb.org/sites/default/files/publication/337056/pem-july-2017.pdf
N23	Pacific Economic Monitor - December 2017	https://www.adb.org/sites/default/files/publication/384676/pem-december-2017.pdf
N24	Pacific Economic Monitor - July 2018	https://www.adb.org/sites/default/files/publication/434731/pem-july-2018.pdf
N25	Pacific Economic Monitor – December 2018	https://www.adb.org/sites/default/files/publication/471196/pem-december-2018.pdf
N26	Pacific Economic Monitor: May 2019 – Special 10th Anniversary Issue	https://www.adb.org/sites/default/files/publication/498406/pem-may-2019.pdf
N27	Pacific Economic Monitor – July 2019	https://www.adb.org/sites/default/files/publication/514206/pem-july-2019.pdf			p36: "Although the Pacific has yet to adopt the latest technological advancements, the current state of technology in the subregion already supports substantial improvements in the quality and coverage of health information systems through digitization. This can facilitate more robust evidence-based responses to critical health issues, such as aging. It can also support delivery of services to re…
N28	Pacific Economic Monitor – December 2019	https://www.adb.org/sites/default/files/publication/542386/pem-december-2019.pdf
N29	Pacific Economic Monitor – July 2020	https://www.adb.org/sites/default/files/publication/622976/pem-july-2020.pdf
N30	Pacific Economic Monitor – December 2020	https://www.adb.org/sites/default/files/publication/662406/pem-december-2020.pdf
N31	Pacific Economic Monitor – July 2021	https://www.adb.org/sites/default/files/publication/719321/pem-july-2021.pdf
N32	Pacific Economic Monitor – December 2021	https://www.adb.org/sites/default/files/publication/757271/pem-december-2021.pdf
N33	Pacific Economic Monitor – August 2022	https://www.adb.org/sites/default/files/publication/814231/pem-august-2022.pdf
N34	Pacific Economic Monitor – December 2022: The Future of Social Protection in the Pacific	https://www.adb.org/sites/default/files/publication/840771/pem-december-2022.pdf
N35	Pacific Economic Monitor – August 2023: COVID-19 and the Pacific Three Years On	https://www.adb.org/sites/default/files/publication/899671/pem-august-2023.pdf
N36	Pacific Economic Monitor – December 2023: Domestic Resource Mobilization for Economic Recovery and Resilience	https://www.adb.org/sites/default/files/publication/931101/pem-december-2023.pdf
N37	Pacific Subregional Office: Relevant, Responsive, and Results-Focused (2016)	https://www.adb.org/sites/default/files/publication/160138/spso-brochure-2016.pdf
N38	Together We Deliver 2014: From Knowledge and Partnerships to Results	https://www.adb.org/sites/default/files/publication/155287/together-we-deliver-2014.pdf
N39	Together We Deliver 2015: Partnerships against Poverty	https://www.adb.org/sites/default/files/publication/182813/together-we-deliver-2015.pdf
N40	Together We Deliver 2018: Results Achieved, Lives Improved	https://www.adb.org/sites/default/files/publication/457161/together-we-deliver-2018.pdf
N41	Together We Deliver 2019: Grants for a Brighter Future	https://www.adb.org/sites/default/files/publication/535676/together-we-deliver-2019.pdf
N42	Together We Deliver: 50 Stories of ADB's Partnerships in Asia and the Pacific	https://www.adb.org/sites/default/files/publication/336241/twd-50-stories.pdf
N43	Unlocking Innovation for Development	https://www.adb.org/sites/default/files/publication/568136/innovation-development-action-update.pdf
IHME	Website	Date	Comments	Potentially relevant results for screening
IHME	https://www.healthdata.org/	2024-04-21	No keywords related to EHRs, EMRs, digital health	0
Pacific Islands Forum Secretariat	Website	Date	Comments	Potentially relevant results for screening
Pacific Islands Forum Secretariat	https://forumsec.org/	2024-04-21		8
	Citation	Webpage
P1	2050 Strategy for the Blue Pacific Continent	https://forumsec.org/sites/default/files/2023-11/PIFS-2050-Strategy-Blue-Pacific-Continent-WEB-5Aug2022-1.pdf
P2	2050 Strategy Implementation Plan	https://forumsec.org/sites/default/files/2024-03/2050-Strategy-Implementation-Plan_2023-2030.pdf			p18: "Establishment of an agreed regional approach to strengthen national health information systems and regional registry of specialised health workers"
P3	Pacific SIDS COP28 Summary Report	https://forumsec.org/sites/default/files/2024-03/PSIDS_COP28%20report%20-%20Final.pdf
P4	AOSIS COP 28 Summary Report	https://forumsec.org/sites/default/files/2024-03/AOSIS_COP28%20Report_30Nov-13Dec2023.pdf
P5	The Second Quadrennial Pacific Sustainable Development Report 2022	https://forumsec.org/sites/default/files/2024-03/2022-06-12-PIF-Final-Report.pdf
P6	Annual Report 2020	https://forumsec.org/sites/default/files/2024-03/2020_PIFS_Annual-Report.pdf
P7	Annual Report 2021	https://forumsec.org/sites/default/files/2024-02/Annual-Report-2021.pdf
P8	Annual Report 2022	https://forumsec.org/sites/default/files/2024-02/Annual-Report-191223_web.pdf
Snowball sampling	Citation	Webpage	Date	Potentially relevant results for screening
Y1	UNICEF Mapping of Digital Health Tools and Technologies in Countries for COVID-19 Response - Spreadsheet	https://docs.google.com/spreadsheets/d/1OCOGREfSWAC9JInF9l_p1hm9TOhys-5Vfx9-uZEGP-I/edit?usp=sharing	2024-08-17	1	(Spreadsheet was found via country brief doc) Cook Islands - No EMR (or any digital health systems) listed Fiji - EMR (Other - name not specified) and Laboratory and Diagnostics Information System (Other - name not specified) implemented nationally; National ID implemented nationally; LMIS (Other - name not specified) implemented sub-nationally; Multiple other systems listed as being implemented …
Philanthropic partners
Clinton Health Access Initiative (CHAI)	Website	Date	Comments	Potentially relevant results for screening
Clinton Health Access Initiative (CHAI)	https://www.clintonhealthaccess.org/	2024-04-21	Website shows that, of PICTs, CHAI only works with PNG	8
	Citation	Webpage
Q1	Annual Report 2015	https://chai19.wpenginepowered.com/wp-content/uploads/2016/08/2015-Annual-Report.pdf
Q2	Annual Report 2016	https://chai19.wpenginepowered.com/wp-content/uploads/2017/10/2016-Annual-Report.pdf
Q3	Annual Report 2017	https://chai19.wpenginepowered.com/wp-content/uploads/2018/10/2017-Annual-Report-.pdf
Q4	Annual Report 2018	https://chai19.wpenginepowered.com/wp-content/uploads/2019/12/CHAI-ANNUAL-REPORT.pdf
Q5	Annual Report 2019	https://chai19.wpenginepowered.com/wp-content/uploads/2020/10/CHAI-Annual-Report-2019_digital.pdf
Q6	Annual Report 2020	https://chai19.wpenginepowered.com/wp-content/uploads/2021/09/CHAI-Annual-Report-2020-digital.pdf
Q7	Annual Report 2021	https://chai19.wpenginepowered.com/wp-content/uploads/2022/11/CHAI-Annual-Report-2021.pdf
Q8	Annual Report 2022	https://chai19.wpenginepowered.com/wp-content/uploads/2023/12/CHAI-Annual-Report-2022-English.pdf
Bloomberg Philanthropies	Website	Date	Comments	Potentially relevant results for screening
Bloomberg Philanthropies	https://www.bloomberg.org/	2024-04-21		9
	Citation	Webpage
R1	Annual Report 2015	https://assets.bbhub.io/dotorg/sites/2/2015/04/2014-Annual-Update.pdf
R2	Annual Report 2016	https://assets.bbhub.io/dotorg/sites/2/2016/05/2015-Annual-Update.pdf
R3	Annual Report 2017	https://assets.bbhub.io/dotorg/sites/26/2017/05/May_2017_Annual_Report.pdf
R4	Annual Report 2018	https://assets.bbhub.io/dotorg/sites/34/2018/05/Bloomberg-Philanthropies-Annual-Report-2018.pdf
R5	Annual Report 2019	https://assets.bbhub.io/dotorg/sites/2/2019/10/AnnualReport2019.pdf
R6	Annual Report 2020	https://assets.bbhub.io/dotorg/sites/65/2021/02/AnnualReport2020.pdf
R7	Annual Report 2021	https://assets.bbhub.io/dotorg/sites/64/2022/04/AnnualReport_2021_Digital.pdf
R8	Annual Report 2022-2023	https://assets.bbhub.io/dotorg/sites/64/2023/05/AnnualReport_2022_Digital.pdf
R9	Global SCORE report on health data systems and capacity, 2020	https://assets.bbhub.io/dotorg/sites/64/2021/04/who_2021-01-31_global-report-score_tb_v2.pdf
Bill & Melinda Gates Foundation	Website	Date	Comments	Potentially relevant results for screening
Bill & Melinda Gates Foundation	https://www.gatesfoundation.org/	2024-04-21	Annual reports are financial only - no detail on specific country projects (only expenditure on thematic area)	0
CDC Foundation	Website	Date	Comments	Potentially relevant results for screening
CDC Foundation	https://www.cdcfoundation.org/	2024-04-21		15
	Citation	Webpage
T1	CDC Foundation Active Programs 2015	https://www.cdcfoundation.org/sites/default/files/upload/pdf/CDCFoundation-ActivePrograms-FY2015.pdf
T2	CDC Foundation Active Programs 2016	https://www.cdcfoundation.org/sites/default/files/upload/pdf/CDCFoundation-ActivePrograms-FY2016.pdf
T3	CDC Foundation Active Programs 2017	https://www.cdcfoundation.org/sites/default/files/upload/pdf/CDCFoundation-ActivePrograms-FY2017.pdf
T4	CDC Foundation Active Programs 2018	https://www.cdcfoundation.org/sites/default/files/upload/pdf/CDCFoundation-ActivePrograms-FY2018.pdf
T5	CDC Foundation Active Programs 2019	https://www.cdcfoundation.org/sites/default/files/upload/pdf/CDCFoundation-ActivePrograms-FY2019.pdf
T6	CDC Foundation Active Programs 2020	https://www.cdcfoundation.org/CDCF-ActivePrograms-CDC-FY20?inline
T7	CDC Foundation Active Programs 2021	https://www.cdcfoundation.org/CDCF-ActivePrograms-CDC-FY21?inline
T8	CDC Foundation Active Programs 2022	https://www.cdcfoundation.org/CDCF-ActivePrograms-CDC-FY22?inline
T9	CDC Foundation Active Programs 2023	https://www.cdcfoundation.org/CDCF-ActivePrograms-CDC-FY23?inline
T10	Report to Congress 2018	https://www.cdcfoundation.org/sites/default/files/files/CDCFoundation-ReportCongress-FY2018.pdf
T11	Report to Congress 2019	https://www.cdcfoundation.org/sites/default/files/files/CDCFoundation-ReportCongress-FY2019.pdf
T12	Report to Congress 2020	https://www.cdcfoundation.org/Report-Congress-FY2020?inline
T13	Report to Congress 2021	https://www.cdcfoundation.org/Report-Congress-FY2021?inline
T14	Report to Congress 2022	https://www.cdcfoundation.org/Report-Congress-FY2022?inline
T15	Report to Congress 2023	https://www.cdcfoundation.org/Report-Congress-FY2023?inline
Vital Strategies	Website	Date	Comments	Potentially relevant results for screening
Vital Strategies	https://www.vitalstrategies.org/	2024-04-21	No PDF available for 2021 and 2022 annual reports. BMJ article is listed as a publication on Vital Strategies website: https://www.vitalstrategies.org/resources/national-health-information-systems-for-achieving-the-sustainable-development-goals/	6
	Citation	Webpage
U1	Annual Report 2016	https://www.vitalstrategies.org/wp-content/uploads/2019/04/VS_2016_AnnualReport.pdf
U2	Annual Report 2017	https://www.vitalstrategies.org/wp-content/uploads/2019/05/Vital-Strategies-2017-Annual-Report.pdf
U3	Annual Report 2018	https://www.vitalstrategies.org/wp-content/uploads/2019/06/VS_2018_AR_FINAL_Web.pdf
U4	Annual Report 2019	https://www.vitalstrategies.org/wp-content/uploads/Vital-Strategies-Annual-Report-2019.pdf
U5	Annual Report 2022	https://www.vitalstrategies.org/wp-content/uploads/Vital-Strategies-2022-Year-in-Review-Behind-the-Numbers.pdf
U6	National health information systems for achieving the Sustainable Development Goals	https://bmjopen.bmj.com/content/bmjopen/9/5/e027689.full.pdf		PNG is the only PICT included in this study - results (inc supplementary material) do not show country-specific info, aggregated only
Plan International	Website	Date	Comments	Potentially relevant results for screening
Plan International	https://plan-international.org/	2024-04-21	Work in Fiji, PNG, Solomon Islands	9
	Citation	Webpage
W1	Annual Review 2015	https://plan-international.org/uploads/2022/02/plan_international_worldwide_annual_review_2015.pdf
W2	Annual Review 2016	https://plan-international.org/uploads/2022/02/annualreview2016-en_1.pdf
W3	Annual Review 2017	https://plan-international.org/uploads/2022/02/annualreview-en.pdf
W4	Annual Review 2018	https://plan-international.org/uploads/2022/02/planinternational-annualreview2018-en.pdf
W5	Annual Review 2019	https://plan-international.org/uploads/2022/01/plan_international-annual_review_2019-en.pdf
W6	Annual Review 2020	https://plan-international.org/uploads/2022/02/annualreview2020-en-1.pdf
W7	Annual Review 2021	https://plan-international.org/uploads/2022/02/annualreview2021-en-web.pdf
W8	Annual Review 2022	https://plan-international.org/uploads/2024/01/AnnualReview2022-EN-2.pdf
W9	Annual Review 2023	https://plan-international.org/uploads/2024/01/annual_review_23-en-final-1.pdf
PATH	Website	Date	Comments	Potentially relevant results for screening
PATH	https://www.path.org/	2024-04-21	No PICTs listed in 'Where we work' https://www.path.org/where-we-work/asia-pacific/	8
	Citation	Webpage
X1	Digital Square Global Goods Guidebook Version 1	https://static1.squarespace.com/static/59bc3457ccc5c5890fe7cacd/t/5ced6f3c7817f7e261ddbc0a/1559064401781/Global-Goods-Guidebook_V1.pdf
X2	Digital Square Global Goods Guidebook Version 2	https://static1.squarespace.com/static/59bc3457ccc5c5890fe7cacd/t/6061f423e9c30f0939b94873/1617032231588/Global+Goods+Guidebook+V2_update+29+Mar+2021.pdf
X3	Digital Square Global Goods Guidebook Version 3	https://static1.squarespace.com/static/59bc3457ccc5c5890fe7cacd/t/62a46059642f3b5127550bfe/1654939756182/Global+Goods+Guidebook+V3-Update-10-June-2022.pdf
X4	Digital Square Global Goods Guidebook Version 4	https://static1.squarespace.com/static/59bc3457ccc5c5890fe7cacd/t/64707e0dad973d3c9331dacc/1685093936008/Global+Goods+Guidebook+Version+4.0_FINAL+for+publishing.pdf
X5	Digital Square Strategy 2023	https://static1.squarespace.com/static/59bc3457ccc5c5890fe7cacd/t/640a2f2d137e1055930e6a22/1678389065459/2023+Digital+Square+Strategy.pdf
X6	DUAL Digital Transformation to Accelerate Data Use	https://static1.squarespace.com/static/628561f974e79519ffe2a937/t/634033166da3e95d6134cb59/1665151768174/PATH_DUAL_Report_R1.pdf		Africa region - exclude
X7	Global Goods Guidebook	https://globalgoodsguidebook.org/global-goods/#	Interactive on website - no download	Same as PDF content
X8	Global Goods Map	https://digitalsquare.org/global-goods-map	Interactive on website - no download	Same as PDF content
Snowball	Citation	Webpage
Z1	Sustainability and Resilience in Pacific Island Health Systems	https://www3.weforum.org/docs/WEF_PHSSR_CAPRI_Pacific_Islands_2024.pdf		p47: Patient management systems and electronic medical records are already part of some health systems in PICTs, but they are typically introduced by clinicians and often disconnected from national HIS p63: Moreover, investment in data management and health information systems has not resulted in anticipated improvements. Much data remains uncollected and that which is collected is often unused, …

## Sheet: Cook Islands
Metric	Guidance	Response	Details		References
eHealth Foundations
National policies or strategies
National eHealth policy or strategy	Does a national eHealth policy exist?	No
	Is it in date?
	Does it include any reference to a national EHR?
	Does it include any reference to legislation governing the use of the national EHR, health data, or patient data?
	Does a national eHealth strategy exist?	Unclear	K7, p30: "Noteworthy is the advancement of the implementation plan for Fiji’s Digital Health Strategy 2023–2027, and requests received from Tonga, Cook Islands and Tokelau to develop their own Health Information Systems (HIS) and Digital Health Strategy plans. Furthermore, digital health maturity assessments have also now been completed for 17 PICTs with work ongoing to develop a progress dashboa…		G10c, K7, 91
	Is it in date?
	Does it include any reference to a national EHR?
	Does it include any reference to legislation governing the use of the national EHR, health data, or patient data?
National health information system (HIS) policy or strategy	Does a national health information system (HIS) policy exist?	No	60, p54: HIS Strategy lists the following as a priority action for Year 1: "Develop a Health Information System Strategic Plan and associated Policy"		60
	Is it in date (includes current year - 2024)?
	Does it include any reference to a national EHR?
	Does it include any reference to legislation governing the use of the national EHR, health data, or patient data?
	Does a national health information system (HIS) strategy exist?	Yes	G31, p64: "National Health Strategy (2012–2016) includes priority to improve information and technology systems and strategies. Health Information Systems Strategy 2015–2019." 60: National Health Information Strategy 2015-2019		G31, 60
	Is it in date (includes current year - 2024)?	No	2015-2019		60
	Does it include any reference to a national EHR?	Yes	See below.		60
	Does it include any reference to legislation governing the use of the national EHR, health data, or patient data?	Yes	60, p12: "The Cook Islands has a good legislative foundation with the Ministry of Health Act of 2013, which outlines the functions of the Ministry, including its role in developing health management systems and in promoting capacity building in relation to health planning, health resourcing, health information and health research." 60, p18: "Strategic Priority 1:Strengthen HIS resources HIS resou…		60
Electronic health records (EHRs)
EHR country overview
National EHR system	Is a national EHR available (regardless of implementation status)?	Yes	58, p6: "The Cook Islands has an established health information system (HIS), which is producing an adequate amount of information for use in decision-making in planning. The primary health management information system is MedTech32. It offers a relatively user-friendly platform for health workers to enter and access patient information from all islands. The system allows for basic information fo…		58, 59, 60, 62, 63, 294 G27, G31, K5, N11
	What is the name of the national EHR?	MedTech	MedTech32
	Is implementation of the national EHR currently in progress?	No			58, 59
	What year did implementation of the national EHR begin?	2004	See above.		N11, G31
	What year was implementation of the national EHR completed?
EHR core features	Patient ID	Unclear	58, p6: "The Cook Islands has an established health information system (HIS), which is producing an adequate amount of information for use in decision-making in planning. The primary health management information system is MedTech32. It offers a relatively user-friendly platform for health workers to enter and access patient information from all islands. The system allows for basic information fo…		58, 59, 60, 62
	Medical history	Yes			58, 59
	Diagnoses	Yes			58, 59
	Medications	Unclear	62, p11: Vision of Cook Islands Health Service in 2036: "Patient medical records are well kept and accessible to health providers locally and abroad through their electronic health record numbering. Such electronic record also maintains information on drugs and medicine prescription for improved efficiency and safety."		58, 59, 62
	Immunisations	Yes	59, p7: "Under digital health initiatives, TMO have been investing towards digitizing all departmental paper based registries and integration with the PIMs. For example the establishment of the Cook Islands National immunisation Register 1980-2020 – a computerised registry of paper based records." 59, p16: "In 2020 TMO established the Cook Islands National Immunisation Register (NIR), an electron…		58, 59
	Prescriptions	Yes			58, 59
	Treatment plans	Unclear			58, 59
	Allergies	Unclear			58, 59
	Decision support	Unclear			58, 59
	Patient portal	Unclear			58, 59
	Reporting	Yes			58, 59
Legislation governing the use of the national EHR system	Is there any reference to legislation governing the use of the national EHR?	Unclear	60, p12: "The Cook Islands has a good legislative foundation with the Ministry of Health Act of 2013, which outlines the functions of the Ministry, including its role in developing health management systems and in promoting capacity building in relation to health planning, health resourcing, health information and health research." 60, p18: "Strategic Priority 1:Strengthen HIS resources HIS resou…		60
Health facilities with EHR
Primary care facilities (e.g. clinics and health care centres)	In how many primary care facilities has the national EHR been implemented? (List them in Details)	15
	How many total primary care facilities are there? (List them in Details)	15	Health facility breakdown National referral hospital 1 (Rarotonga Hospital) Hospital 1 (Aitutaki Hospital) Health Centres & CHCs 15(Ruaau, Tupapa, Nikao, Titikaveka, Matavera, Mangaia, Atiu, Mitiaro, Mauke, Palmerston, Pukapuka, Nassau, Manihiki, Rakahanga, Penrhyn)		https://www.health.gov.ck/contact-us/
	What percentage of primary care facilities have the national EHR implemented? (This is auto-calculated based on previous inputs. If % coverage is reported in literature, explain in Details.)	1
	Primary care facility coverage status	Very High
Secondary care facilities (e.g. hospitals, emergency care)	In how many secondary care facilities has the national EHR been implemented? (List them in Details)	1
	How many total secondary care facilities are there? (List them in Details)	1	Health facility breakdown National referral hospital 1 (Rarotonga Hospital) Hospital 1 (Aitutaki Hospital) Health Centres & CHCs 15(Ruaau, Tupapa, Nikao, Titikaveka, Matavera, Mangaia, Atiu, Mitiaro, Mauke, Palmerston, Pukapuka, Nassau, Manihiki, Rakahanga, Penrhyn)		https://www.health.gov.ck/contact-us/
	What percentage of secondary care facilities have the national EHR implemented? (This is auto-calculated based on previous inputs. If % coverage is reported in literature, explain in Details.)	1
	Secondary care facility coverage status	Very High
Tertiary care facilities (e.g. specialized care, referral from primary/secondary care)	In how many tertiary care facilities has the national EHR been implemented? (List them in Details)	1
	How many total tertiary care facilities are there? (List them in Details)	1	Health facility breakdown National referral hospital 1 (Rarotonga Hospital) Hospital 1 (Aitutaki Hospital) Health Centres & CHCs 15(Ruaau, Tupapa, Nikao, Titikaveka, Matavera, Mangaia, Atiu, Mitiaro, Mauke, Palmerston, Pukapuka, Nassau, Manihiki, Rakahanga, Penrhyn)		https://www.health.gov.ck/contact-us/
	What percentage of tertiary care facilities have the national EHR implemented? (This is auto-calculated based on previous inputs. If % coverage is reported in literature, explain in Details.)	1
	Tertiary care facility coverage status	Very High
	How have you determined which facilities are primary, secondary and tertiary care? (E.g. Ministry of Health delineation of facilities)
	National EHR coverage	1			58, 59
	National EHR coverage status	Very High	Health facility breakdown National referral hospital 1 (Rarotonga Hospital) Hospital 1 (Aitutaki Hospital) Health Centres & CHCs 15(Ruaau, Tupapa, Nikao, Titikaveka, Matavera, Mangaia, Atiu, Mitiaro, Mauke, Palmerston, Pukapuka, Nassau, Manihiki, Rakahanga, Penrhyn)		https://www.health.gov.ck/contact-us/
Other electronic systems (or EHR features)
Laboratory information systems	Is a laboratory information system available (regardless of implementation status)?	No	63, p51: "Strengthen electronic laboratory information system through scoping of relevant system and training of staff for improved surveillance and reporting." 63, p96: "Assess and report on best options for Laboratory Information System software (LIS)."		63
	What is the name of the laboratory information system?
	Is implementation of the laboratory information system currently in progress?
	How many sites is the laboratory information system implemented in? (List sites in Details)
	What year did implementation of the laboratory information system begin?
	What year was implementation of the laboratory information system completed?
	Is the laboratory information system a feature of the national EHR, integrated with the EHR, or separate from the EHR (standalone)?
Pathology information systems	Is a pathology information system available (regardless of implementation status)?
	What is the name of the pathology information system?
	Is implementation of the pathology information system currently in progress?
	How many sites is the pathology information system implemented in? (List sites in Details)
	What year did implementation of the pathology information system begin?
	What year was implementation of the pathology information system completed?
	Is the pathology information system a feature of the national EHR, integrated with the EHR, or separate from the EHR (standalone)?
Pharmacy information systems	Is a pharmacy information system available (regardless of implementation status)?	Yes	63, p51 and p96: "Acquire and operate a new ICT system that improves on the existing Toniq system." 91, p2: "A major challenge with MedTech32 was the lack of integration and interoperability with other information systems such as the pharmacy dispensary and inventory system (mSupply), human resources information management system, finance and public health surveillance systems." 59, p7: "Data sou…		59, 63, 91
	What is the name of the pharmacy information system?	Toniq, mSupply	As above.
	Is implementation of the pharmacy information system currently in progress?
	How many sites is the pharmacy information system implemented in? (List sites in Details)
	What year did implementation of the pharmacy information system begin?
	What year was implementation of the pharmacy information system completed?
	Is the pharmacy information system a feature of the national EHR, integrated with the EHR, or separate from the EHR (standalone)?
PACS	Is a PACS available (regardless of implementation status)?
	What is the name of the PACS?
	Is implementation of the PACS currently in progress?
	How many sites is the PACS implemented in? (List sites in Details)
	What year did implementation of the PACS begin?
	What year was implementation of the PACS completed?
	Is the PACS a feature of the national EHR, integrated with the EHR, or separate from the EHR (standalone)?
Automatic vaccination alerting system	Is an automatic vaccination alerting system available (regardless of implementation status)?
	What is the name of the automatic vaccination alerting system?
	Is implementation of the automatic vaccination alerting system currently in progress?
	How many sites is the automatic vaccination alerting system implemented in? (List sites in Details)
	What year did implementation of the automatic vaccination alerting system begin?
	What year was implementation of the automatic vaccination alerting system completed?
	Is the automatic vaccination alerting system a feature of the national EHR, integrated with the EHR, or separate from the EHR (standalone)?
ICT-assisted functions (or EHR features)
Electronic medical billing systems	Is an electronic medical billing system available (regardless of implementation status)?
	What is the name of the aelectronic medical billing system?
	Is implementation of the electronic medical billing system currently in progress?
	How many sites is the electronic medical billing system implemented in? (List sites in Details)
	What year did implementation of the electronic medical billing system begin?
	What year was implementation of the electronic medical billing system completed?
	Is the electronic medical billing system a feature of the national EHR, integrated with the EHR, or separate from the EHR (standalone)?
Supply chain management information systems	Is a supply chain management information system available (regardless of implementation status)?	Yes	91, p2: "A major challenge with MedTech32 was the lack of integration and interoperability with other information systems such as the pharmacy dispensary and inventory system (mSupply), human resources information management system, finance and public health surveillance systems."		91
	What is the name of the supply chain management information system?	mSupply
	Is implementation of the supply chain management information system currently in progress?
	How many sites is the supply chain management information system implemented in? (List sites in Details)
	What year did implementation of the supply chain management information system begin?
	What year was implementation of the supply chain management information system completed?
	Is the supply chain management information system a feature of the national EHR, integrated with the EHR, or separate from the EHR (standalone)?
Human resources for health information systems	Is a human resources for health information system available (regardless of implementation status)?	Yes	91, p2: "A major challenge with MedTech32 was the lack of integration and interoperability with other information systems such as the pharmacy dispensary and inventory system (mSupply), human resources information management system, finance and public health surveillance systems."		91
	What is the name of the human resources for health information system?		HR system name not specified.		91
	Is implementation of the human resources for health information system currently in progress?
	How many sites is the human resources for health information system implemented in? (List sites in Details)
	What year did implementation of the human resources for health information system begin?
	What year was implementation of the human resources for health information system completed?
	Is the human resources for health information system a feature of the national EHR, integrated with the EHR, or separate from the EHR (standalone)?
Other
			N11, p62: "Public health was identified as one of the sectors that was most e-ready and would immediately benefit from the infrastructure upgrade and co-location services. The Cook Islands requires that patient and other citizen data resides in-country for the time being. The upgraded and secure centralized government network is anticipated to significantly improve government inter-agency process…		N11
			N11, p66: "With the Cook Islands health system transitioning to a new patient information management system (PIMS), our ICT team’s approach to the procurement process and migration of data has relied heavily on our collaboration with relevant international and local partners and experts. This has included working with the Cook Islands Ministry of Education who has experience in implementing IT sy…		N11
			N12, p34: ADB support for Cook Islands 2017 notes "e-Government for Improved Public Service Efficiency or e-Government and eHealth"		X4
			60, p11: "As with many health information systems in the region, previous investments in the Cook Island’s HIS have focused on data collection processes, with limited emphasis on data integration or information use. A common misconception is the belief that MedTech32 (a patient management information system) is the health information system. This has resulted in a narrow understanding of the comp…		60
			65, p26: "Health Services in the Pa Enua During the last five years significant advances have been made in the provision of health services in the Pa Enua, facilitated by ICT development. This included upgrading legacy infrastructure, a complete server upgrade, implementing back-up and service delivery processes, change management and introducing cybersecurity applications. There is a dedicated s…		63
			X4 (Digital Square V4), 90: Cook Islands is listed under ODK as "known implementations of the tool by geography"		X4, 90
References
Government repositories	Website	Date	Comments	Selected for screening
	https://www.health.gov.ck/	2024-05-20	Found in Reports and Statistics, and Policies & Guidelines pages.	7
	Citation	Webpage
58	National Health Information Bulletin 2018	https://www.health.gov.ck/wp-content/uploads/2021/09/2018-bulletin-7-September2021-update.pdf
59	National Health Information Bulletin 2019-2020	https://www.health.gov.ck/wp-content/uploads/2022/04/TMO-health-bulltein-2019-2020-Final-20-April-2022.pdf
60	National Health Information Strategy 2015-2019	https://www.health.gov.ck/wp-content/uploads/2020/06/National-Health-Information-Strategy-2015.pdf
61	National Health Reorientation Plan 2024+	https://www.health.gov.ck/wp-content/uploads/2024/03/TMO-National-Healthcare-Reorientation-Plan-2024.pdf
62	National Health Road Map 2017-2036	https://www.health.gov.ck/wp-content/uploads/2017/06/Te-Papa-Tutara-a-Te-Marae-Ora-2017-2037.pdf
63	National Health Strategic Plan 2017-2021	https://www.health.gov.ck/wp-content/uploads/2017/06/Takai%E2%80%99anga-Angaanga-Tutara-a-Te-Marae-Ora-2017-2021.pdf
64	Primary Healthcare Development Strategy 2021	https://www.health.gov.ck/wp-content/uploads/2021/10/A-Strategy-for-the-Development-of-Primary-Healthcare-Services-in-the-Cook-Islands_-correct-copy.pdf
	Website	Date	Comments	Selected for screening
	https://www.pmoffice.gov.ck/our-work/ict/	2024-05-20		2
	Citation	Webpage
65	National Digital Strategy 2024-2030	https://www.pmoffice.gov.ck/wp-content/uploads/2024/02/CI-National-Digital-Strategy-v10.pdf	There is no mention of health in the National Digital Strategy
66	National ICT Policy 2023-27	https://www.pmoffice.gov.ck/wp-content/uploads/2023/08/National-ICT-Policy-2023.pdf
Google Advanced	Search query (filter: 1 Jan 2015 – 1 Apr 2024)	Date	Comments	Selected for screening	Total results
Google.com	“electronic health record” OR “electronic medical record” OR “electronic patient record” OR “digital health record” OR “digital medical record” OR “digital patient record” OR “digital health” OR “eHealth” OR “health information system” site:.ck filetype:pdf	2024-05-18		2	2
	Citation	Webpage
Duplicate (62)	Cook Islands National Health Roadmap 2017-2036	https://www.health.gov.ck/wp-content/uploads/2017/06/170606-Ministry-of-Health_-Cook-Islands-Health-Roap-Map-2017_Inside-Pages.pdf
67	Twelfth Pacific Health Ministers Meeting, Rarotonga, Cook Islands, 28-30 August 2017	https://www.health.gov.ck/wp-content/uploads/2017/08/12thphmm_infodoc1_cybersecurity_16aug-1.pdf	Slightly different to doc saved in Regional files. No Cook Islands specific info (meeting was just located there).
Bilateral partners
Australian Government	Website	Date	Comments	Selected for screening
DFAT	https://www.dfat.gov.au/	2024-05-25	All documents found through https://www.dfat.gov.au/geo/cook-islands	4
	Citation	Webpage
68	Cook Islands - Australia ‘Oa Tumanava partnership	https://www.dfat.gov.au/countries/cook-islands/cook-islands-australia-oa-tumanava-partnership
69	Cook Islands Development Cooperation Factsheet Mar 2021	https://www.dfat.gov.au/sites/default/files/development-cooperation-fact-sheet-cook-islands.pdf
70	Cook Islands Economic and Trade Fact Sheet	https://www.dfat.gov.au/sites/default/files/cook-cef.pdf
71	Cook Islands Fact Sheet	https://www.dfat.gov.au/sites/default/files/cook.pdf
CHS	https://indopacifichealthsecurity.dfat.gov.au/	2024-05-25	No Cook Islands-specific documents in Health Security Initiative 'Scoping Mission Reports'	0
New Zealand Government	Website	Date	Comments	Selected for screening
NZ MFAT	https://www.mfat.govt.nz/	2024-05-25	Documents found through Cook Islands page https://www.mfat.govt.nz/en/countries-and-regions/australia-and-pacific/cook-islands	2 (+3 duplicates)
	Citation	Webpage
72	Cook Islands Four Year Plan October 2021	https://www.mfat.govt.nz/assets/Aid/4YPs-2021-24/Cook-Islands-4YP.pdf
73	Aotearoa-New-Zealand-Kuki-Airani-The-Cook-Islands-Waka-Hourua-Vaka-Purua-Statement-of-Partnership-2022-2025	https://www.mfat.govt.nz/assets/Countries-and-Regions/Pacific/Cook-Islands/Aotearoa-New-Zealand-Kuki-Airani-The-Cook-Islands-Waka-Hourua-Vaka-Purua-Statement-of-Partnership-2022-2025.pdf
34 (duplicate)	Evaluation of New Zealand’s Aid Programmes in the Cook Islands, Niue, Samoa and Tokelau A Synthesis Report Dec 2015	https://www.mfat.govt.nz/assets/Uploads/New-Zealand-Aid-Programmes-in-the-Cook-Islands-Niue-Samoa-and-Tokelau-synthesis-report.pdf	Found in Samoa search
35 (duplicate)	New Zealand Ministry of Foreign Affairs & Trade Management response to recommendations from the 2015 Evaluation of New Zealand Development Cooperation in the Cook Islands, Niue, Samoa and Tokelau	https://www.mfat.govt.nz/assets/Uploads/New-Zealand-Aid-Programmes-in-the-Cook-Islands-Niue-Samoa-and-Tokelau-Management-response.pdf	Found in Samoa search
36 (duplicate)	Independent evaluations of the Cook Islands, Niue, Samoa and Tokelau country Programmes	https://www.mfat.govt.nz/assets/Uploads/New-Zealand-Aid-Programmes-in-the-Cook-Islands-Niue-Samoa-and-Tokelau-key-findings.pdf	Found in Samoa search
NZ MOH	https://www.health.govt.nz/	2024-05-25	No relevant documents	0
China Government	Website	Date	Comments	Selected for screening
China International Development Cooperation Agency (CIDCA)	http://en.cidca.gov.cn/	2024-04-08	No Annual Reports or other relevant documents on website reporting CIDCA's activities (Cook Islands or generally)	0
Ministry of Foreign Affairs of the People’s Republic of China	https://www.fmprc.gov.cn/mfa_eng/	2024-04-08	No Annual Reports or other relevant documents on website reporting FMPRC's activities (Cook Islands or generally)	0
Japan Government	Website	Date	Comments	Selected for screening
Japan International Cooperation Agency (JICA)	https://www.jica.go.jp/english/	2024-04-08	No Cook Islands- or Pacific-specific reports on activities	0
Ministry of Foreign Affairs of Japan	https://www.mofa.go.jp/		Documents found in Official Development Assistance section https://www.mofa.go.jp/policy/oda/index.html	1
	Citation	Webpage
74	Japan's ODA- Rolling Plan for the Cook Islands Apr 2015	https://www.mofa.go.jp/files/000097944.pdf
USA Government	Website	Date	Comments	Selected for screening
USAID	https://www.usaid.gov/	2024-05-25	Cook Islands not listed in 'Where we work > Pacific Islands' https://www.usaid.gov/pacific-islands	0
US Department of State (DOS)	https://www.state.gov/	2024-05-25	No Cook Islands-specific reports on activities (no Integrated Country Strategy - available for some other PICTs)	0
Multilateral partners
WHO	Website	Date	Comments	Selected for screening
WHO IRIS	https://iris.who.int/	2024-05-25		4
	Citation	Webpage
75	UHC and SDG country profiles - Cook Islands 2018	https://iris.who.int/bitstream/handle/10665/272309/WPR-2018-DHS-005-cok-eng.pdf?sequence=1&isAllowed=y
76	WHO-Cook Islands Country Cooperation Strategy 2013-2017	https://iris.who.int/bitstream/handle/10665/206589/CCS_COK_2013-2017_eng.pdf?sequence=1&isAllowed=y
77	WHO-Cook Islands Country Cooperation Strategy 2018-2022	https://iris.who.int/bitstream/handle/10665/259912/WPRO-2017-DPM-007-cok-eng.pdf?sequence=1&isAllowed=y
78	WHO-Cook Islands Country Cooperation Strategy at a Glance May 2018	https://iris.who.int/bitstream/handle/10665/137155/ccsbrief_cok_en.pdf?sequence=1&isAllowed=y
WHO	https://www.who.int/		Nothing additional to IRIS. No additional info in https://www.who.int/teams/digital-health-and-innovation/global-repository-on-national-digital-health-strategies	0
WHO Digital Health Atlas	https://digitalhealthatlas.org/en/-/	2024-05-25		1
	Citation	Webpage
79	Digital Health Atlas - Cook Islands	https://digitalhealthatlas.org/en/-/dashboard/?country=116	No national or sub-national projects recorded
Global Digital Health Monitor	https://monitor.digitalhealthmonitor.org/	2024-05-25	Cook Islands listed as "No Digital Health Indicators Available"	1
SPC	Website	Date	Comments	Selected for screening
SPC	https://www.spc.int/	2024-05-25	Found in https://www.spc.int/our-members/	7
	Citation	Webpage
80	Summary of the Pacific Community's 2015 work programme in Cook Islands	https://spccfpstore1.blob.core.windows.net/digitallibrary-docs/files/f8/f8ab070cfe869f07177d28e710e9fbd4.pdf?sv=2015-12-11&sr=b&sig=%2Fewr9YqrN%2FjRoDw%2FJJjHfJ2wx%2FJxkhjVKHjKBQvWf6M%3D&se=2024-11-21T02%3A29%3A40Z&sp=r&rscc=public%2C%20max-age%3D864000%2C%20max-stale%3D86400&rsct=application%2Fpdf&rscd=inline%3B%20filename%3D%22Summary_of_the_Pacific_Communitys_2015_work_programme_in_Cook_Island…
81	Country programme plan for Cook Islands: 2016	https://spccfpstore1.blob.core.windows.net/digitallibrary-docs/files/3b/3b9e4980f38849e23c66bb0bcfde24d6.pdf?sv=2015-12-11&sr=b&sig=B0xQW%2FVNah9%2FYS32qrrcCFIjH5RFNvGdQfCIlrXZckg%3D&se=2024-11-21T02%3A29%3A41Z&sp=r&rscc=public%2C%20max-age%3D864000%2C%20max-stale%3D86400&rsct=application%2Fpdf&rscd=inline%3B%20filename%3D%22Cook_Islands_country_programme_plan_2016.pdf%22
82	2017 Results Summary for Cook Islands	https://spccfpstore1.blob.core.windows.net/digitallibrary-docs/files/64/646f852784ab7740b147cd0a608e05cf.pdf?sv=2015-12-11&sr=b&sig=5G33ZHP0uyGR%2BwYzNhNXXsmyI4Lrn6U2w%2FqlzAKYOQ8%3D&se=2024-11-21T02%3A29%3A42Z&sp=r&rscc=public%2C%20max-age%3D864000%2C%20max-stale%3D86400&rsct=application%2Fpdf&rscd=inline%3B%20filename%3D%222017_Results_Summary_for_Cook_Islands.pdf%22
83	2018 Results Summary for Cook Islands	https://spccfpstore1.blob.core.windows.net/digitallibrary-docs/files/a7/a7e07e7311f6cf8966e93ab2d24f9483.pdf?sv=2015-12-11&sr=b&sig=AVdoi9kdhu%2FO8GjabJ3Z5pTmbkc4BWntYVrGaOUvKGc%3D&se=2024-11-21T02%3A29%3A43Z&sp=r&rscc=public%2C%20max-age%3D864000%2C%20max-stale%3D86400&rsct=application%2Fpdf&rscd=inline%3B%20filename%3D%22Cook_Islands_Results_Summary_2018.pdf%22
84	2019 Results Summary for Cook Islands	https://spccfpstore1.blob.core.windows.net/digitallibrary-docs/files/1b/1b6f540adf3773777ce07aee01446928.pdf?sv=2015-12-11&sr=b&sig=2QJHLrPLGqOlThL9LiWI6a%2B16J6kNHafdrArq0ENNB0%3D&se=2024-11-21T02%3A29%3A45Z&sp=r&rscc=public%2C%20max-age%3D864000%2C%20max-stale%3D86400&rsct=application%2Fpdf&rscd=inline%3B%20filename%3D%22Cook_Islands_Results_Summary_2019.pdf%22
85	2020 Results Summary for Cook Islands	https://spccfpstore1.blob.core.windows.net/digitallibrary-docs/files/7e/7e3c99faf152002afdab4c1932c51d5f.pdf?sv=2015-12-11&sr=b&sig=wZGsqYsuPy9ZhOmherlajVt4OUBkoxMLWKjHtfnohK4%3D&se=2024-11-21T02%3A29%3A46Z&sp=r&rscc=public%2C%20max-age%3D864000%2C%20max-stale%3D86400&rsct=application%2Fpdf&rscd=inline%3B%20filename%3D%22Cook_Islands_Results_Summary_2020.pdf%22
86	2021 Results Summary for Cook Islands	https://spccfpstore1.blob.core.windows.net/digitallibrary-docs/files/c9/c9251478876944af67830acd5494250e.pdf?sv=2015-12-11&sr=b&sig=KrbS9G%2BMrOOWoWhrhu14BJQyhU4vqtTDSWobFP%2FK3%2Fs%3D&se=2024-11-21T02%3A29%3A48Z&sp=r&rscc=public%2C%20max-age%3D864000%2C%20max-stale%3D86400&rsct=application%2Fpdf&rscd=inline%3B%20filename%3D%22Cook_Islands_Results_summary_2021.pdf%22
SPC Public Health Division	https://php.spc.int/	2024-05-25	Nothing Cook Islands-specific	0
SPC Statistics for Development Division	https://sdd.spc.int/	2024-05-25	No relevant documents found https://sdd.spc.int/news?country=3&topic=&page=0 or https://sdd.spc.int/ck	0
World Bank	Website	Date	Comments	Selected for screening
World Bank	https://www.worldbank.org/en/home	2024-05-25	No relevant documents found in https://documents.worldbank.org/en/publication/documents-reports Also checked projects https://projects.worldbank.org/en/projects-operations/projects-list?regionname_exact=East%20Asia%20and%20Pacific&countryshortname_exact=Fiji^East%20Asia%20and%20Pacific^Kiribati^Micronesia,%20Federated%20States%20of^Pacific%20Islands^Palau^Papua%20New%20Guinea^Samoa^Solomon%20Isla…	0
ADB	Website	Date	Comments	Selected for screening
ADB	https://www.adb.org/	2024-05-25	Found in https://www.adb.org/where-we-work/ and https://www.adb.org/search0/subtype/country-planning-documents-1020/type/institutional_document . Also checked projects (country filter + sector as health, information communication and technology, or multisector https://www.adb.org/projects/.	3
	Citation	Webpage
87	ADB Member Fact Sheet - Cook Islands (Apr 2024)	https://www.adb.org/sites/default/files/publication/27759/coo-2023.pdf
88	Cook Islands: Country Operations Business Plan (2016–2018)	https://www.adb.org/sites/default/files/institutional-document/176057/cobp-coo-2016-2018_0.pdf
89	Cook Islands: Country Operations Business Plan (2017-2019)	https://www.adb.org/sites/default/files/institutional-document/204601/cobp-coo-2017-2019.pdf
IHME	Website	Date	Comments	Selected for screening
IHME	https://www.healthdata.org/	2024-04-21	No keywords related to EHRs, EMRs, digital health	0
Pacific Islands Forum Secretariat	Website	Date	Comments	Selected for screening
Pacific Islands Forum Secretariat	https://forumsec.org/	2024-05-25	No Cook Islands-specific info	0
Philanthropic partners
Clinton Health Access Initiative (CHAI)	Website	Date	Comments	Selected for screening
Clinton Health Access Initiative (CHAI)	https://www.clintonhealthaccess.org/	2024-05-25	No Cook Islands-specific info (not listed in Where We Work)	0
Bloomberg Philanthropies	Website	Date	Comments	Selected for screening
Bloomberg Philanthropies	https://www.bloomberg.org/	2024-05-25	No Cook Islands-specific info. No SCORE report card for Cook Islands.	0
Bill & Melinda Gates Foundation	Website	Date	Comments	Selected for screening
Bill & Melinda Gates Foundation	https://www.gatesfoundation.org/	2024-05-25	No Cook Islands-specific info	0
CDC Foundation	Website	Date	Comments	Selected for screening
CDC Foundation	https://www.cdcfoundation.org/	2024-05-25	No Cook Islands-specific info	0
Vital Strategies	Website	Date	Comments	Selected for screening
Vital Strategies	https://www.vitalstrategies.org/	2024-05-25	No Cook Islands-specific info. Cook Islands not listed in publications search country filter https://www.vitalstrategies.org/resources/	0
Plan International	Website	Date	Comments	Selected for screening
Plan International	https://plan-international.org/	2024-05-25	No Cook Islands-specific info. Cook Islands not listed in 'Where we work'.	0
PATH	Website	Date	Comments	Selected for screening
PATH	https://www.path.org/	2024-05-25	No Cook Islands-specific info. Cook Islands not listed in 'Where we work'. Digital Square is a PATH co-initiative.	1
	Citation	Webpage
90	Global Goods Map - Cook Islands	https://digitalsquare.org/global-goods-map	Interactive on website - data exported 20240525 [saved in Philanthropic-PATH folder]. ODK listed.
Other (snowball)
91	Request for EOI: Development of a Digital Health Strategy for Te Marae Ora Ministry of Health Cook Islands (May 2021)	https://www.ungm.org/Public/Notice/129594		1
294	Cook Islands - GHS Index Justification 2021	https://ghsindex.org/wp-content/uploads/2021/12/Cook-Islands.pdf		1

## Sheet: Fiji
Metric	Guidance	Response	Details		References
eHealth Foundations
National policies or strategies
National eHealth policy or strategy	Does a national eHealth policy exist?	No
	Is it in date?
	Does it include any reference to a national EHR?
	Does it include any reference to legislation governing the use of the national EHR, health data, or patient data?
	Does a national eHealth strategy exist?	Yes	131 (Annual Operational Plan 2020/2021), p8: "We will develop and implement a digital health strategy and digitalisation plan to cover our long-term plan, using information system review findings." 132 (Annual Operational Plan 2021/2022), p16: "We will develop and implement a digital health strategy and digitalisation plan to cover our long-term plan, using information system review findings." 14…	An intention to develop and implement a digital health strategy was documented in the Annual Operational Plan 2020/2021 and 2021/2022. MHMS Strategic Plan 2020-2025 notes that there has been "no holistic approach to digital health", with a multitude of digital health systems piloted and/or in place. The Digital Health Strategy 2023-2027 references a separate Implementation Plan detailing a "phase…	131, 132, 145, 148, 153, 164, 168, 201, 202 G10c
	Is it in date?	Yes	2023-2027		153
	Does it include any reference to a national EHR?	Yes		The Digital Health Strategy 2023-2027 defines a clear plan to replace PATISPlus with a fit-for-purpose national EHR.	153
	Does it include any reference to legislation governing the use of the national EHR, health data, or patient data?	No			153
National health information system (HIS) policy or strategy	Does a national health information system (HIS) policy exist?	No		There is no HIS Policy (but there is a Strategy - see above).
	Is it in date (includes current year - 2024)?
	Does it include any reference to a national EHR?
	Does it include any reference to legislation governing the use of the national EHR, health data, or patient data?
	Does a national health information system (HIS) strategy exist?	Yes	G31, p64: Health Information Systems Strategic Plan (2012–2016) and a Clinical Information Systems and HIS Strategy (2016–2020) N11, p25: "With partners like WHO, countries such as Fiji, Tonga, Samoa, Palau, Vanuatu, and Solomon Islands have developed strategies, architectures, and operational plans that have resulted in greater efficiencies and effectiveness of their health information systems. …		G31, N11 136, 143
	Is it in date (includes current year - 2024)?	No	2016-2020		143
	Does it include any reference to a national EHR?	Yes	143, p1: "Objective 6.2.1: Expand the coverage and functionality of electronic patient management information systems in health facilities to improve clinical management and support the continuity of care, especially for patients with chronic non-communicable diseases."		143
	Does it include any reference to legislation governing the use of the national EHR, health data, or patient data?	No			143
Electronic health records (EHRs)
EHR country overview
National EHR system	Is a national EHR available (regardless of implementation status)?	Yes	A17, p48: "Fiji and Solomon Islands strengthened their health information systems between 2008 and 2017 aided by technological advances and health reforms that required data for sub-national planning and budgeting. Both countries are implementing electronic patient record systems." A17, p58: "Australian support has contributed to transforming the patient health record systems, including funding t…		A17, G9, G28, G31, G43, J1, K5, X3, X4 Also in refs described below: 127, 128, 129, 130, 131, 132, 133, 134 135, 143, 147, 168, 201, 296, 297
	What is the name of the national EHR?	Patis Plus			As above
	Is implementation of the national EHR currently in progress?	No
	What year did implementation of the national EHR begin?	2012	p153, p13: "The current hospital patient administration system, PATISPlus, was implemented in 2012, but was based functionally on an earlier system (PATIS), which was introduced in 2002." p153, p21: "PATISPlus is the MHMS hospital patient administration system, which also includes limited EMR functionality. It was initially developed in the late 1990s and deployed firs in Samoa and then in Fiji o…		153
	What year was implementation of the national EHR completed?	Not completed
EHR core features	Patient ID	Yes	143, p12: "PATISPlus provides a common system that is in use across all three major hospitals and a few of the subdivisional hospitals. The system contains the basic functionality to be expected in a hospital patient administration system, that is: • Patient Master Index • Management of bookings for clinics, dental, theatre, and radiology • Admission, transfer, and discharge of admitted patients …		143, 153
	Medical history	Yes	153, p23: "There are significant data quality issues with PATISPlus, brought about by inconsistent and incomplete use, which cause fundamental reports such as length of stay analysis and bed state reports to be unusable. For example, PATISPlus shows there are 40,000 admitted patients in all MHMS hospitals, which is clearly incorrect as there are less than 2000 beds available. As noted above, PATI…		153
	Diagnoses	Unclear	See above - in the form of patient history and discharge summaries		153
	Medications	Unclear	See above - in the form of discharge medications (but not medication management/administration functionality)		153
	Immunisations	No	147, p68: "In the past, vaccination programs rolled out by the MoHMS were always conducted manually, with “patient” information recorded on printed forms and large registers used for storage of population data. With technological advancement, the government introduced a digital system to support the vaccination program. In collaboration with the Ministry of Communication through Digital Fiji, the…		147, 148
	Prescriptions	Yes
	Treatment plans	Unclear
	Allergies	Unclear
	Decision support	Unclear
	Patient portal	Unclear
	Reporting	Unclear	136, p49: "Improvements were made on PATIS online functionality and use with additional modules added to capture medical reports online with better reporting features." 139, p16: "There were improvements made on PATIS online functionality with additional modules added to capture medical reports online with better reporting features." 153, p24-25: "The principal system in use for the provision of …		136, 139, 153
Legislation governing the use of the national EHR system	Is there any reference to legislation governing the use of the national EHR?	Yes	179 [GDHM]: "There is a law on data security (across the full data lifecycle e.g. collection, processing, storage, transmission, use and destruction) that is relevant to digital health that has been proposed and is under review." 201 [SCORE]: "Legal framework or policies exist for health information systems and are enforced - Enforced and actively reviewed"		179, 201
Health facilities with EHR
Primary care facilities (e.g. clinics and health care centres)	In how many primary care facilities has the national EHR been implemented? (List them in Details)	21	140, p34: "The digital health team established further govnet connections (Data) to Lomaloma, Lakeba, Koro, Nakasi, Qarani health centres to allow online access to Patient Information System (PATISPlus)." 141, p41: "The PATIS plus connectivity was improved to the divisional and sub divisional hospitals and 21 health centres. There were improvements in the average births and discharges recorded in…		140, 141
	How many total primary care facilities are there? (List them in Details)	190	Health facility breakdown (Tupaia.org - accessed 2024-09-23): Divisional Hospitals 3 Sub-Divisional Hospitals 22 Specialist Hospitals 2 Others 1 Health Centres 96 Nursing Stations 93		Tupaia.org
	What percentage of primary care facilities have the national EHR implemented? (This is auto-calculated based on previous inputs. If % coverage is reported in literature, explain in Details.)	0.110526
	Primary care facility coverage status	Low
Secondary care facilities (e.g. hospitals, emergency care)	In how many secondary care facilities has the national EHR been implemented? (List them in Details)	20	The latest coverage rates are described in the MHMS Annual Report 2020-21, with 96% (23/24) hospitals using PATISplus. Assuming 3 of those are the divisional hospitals, this leaves a total of 20 subdivisional hospitals with PATISplus deployed. However, facility classifications and operational statuses change over time - Tupaia data shows 22 Sub-Divisional Hospitals + 2 Specialist Hospitals (class…
	How many total secondary care facilities are there? (List them in Details)	24	Health facility breakdown (Tupaia.org - accessed 2024-09-23): Divisional Hospitals 3 Sub-Divisional Hospitals 22 Specialist Hospitals 2 Others 1 Health Centres 96 Nursing Stations 93		Tupaia.org
	What percentage of secondary care facilities have the national EHR implemented? (This is auto-calculated based on previous inputs. If % coverage is reported in literature, explain in Details.)	0.833333
	Secondary care facility coverage status	Very High
Tertiary care facilities (e.g. specialized care, referral from primary/secondary care)	In how many tertiary care facilities has the national EHR been implemented? (List them in Details)	3	See below notes in Digital Health Strategy 2023-2027. 153, 23: "PATISPlus has been extensively used in the three, now two, MHMS major hospitals, but has much more limited use outside of those facilities. Note: Aspen Medical is replacing PATISPlus with BES's Tamanu at the Lautoka Hospital." 153, p23: "There are significant data quality issues with PATISPlus, brought about by inconsistent and incom…		153
	How many total tertiary care facilities are there? (List them in Details)	3	Health facility breakdown (Tupaia.org - accessed 2024-09-23): Divisional Hospitals 3 Sub-Divisional Hospitals 22 Specialist Hospitals 2 Others 1 Health Centres 96 Nursing Stations 93		Tupaia.org
	What percentage of tertiary care facilities have the national EHR implemented? (This is auto-calculated based on previous inputs. If % coverage is reported in literature, explain in Details.)	1	See below notes in Digital Health Strategy 2023-2027.		153
	Tertiary care facility coverage status	Very High
	How have you determined which facilities are primary, secondary and tertiary care? (E.g. Ministry of Health delineation of facilities)		Tertiary - divisional hospitals Secondary - subdivisional and specialist hospitals Primary - all other health facility types
	National EHR coverage	0.202765	131 (Annual Operational Plan 2020/2021), p8: "We will develop and implement a digital health strategy and digitalisation plan to cover our long-term plan, using information system review findings." 132 (Annual Operational Plan 2021/2022), p16: "We will develop and implement a digital health strategy and digitalisation plan to cover our long-term plan, using information system review findings." 14…		K6 127, 128, 129, 130, 131, 132, 133, 134, 136, 137, 138, 139, 141, 143, 144, 145, 146, 148, 153
	National EHR coverage status	Low
Other electronic systems (or EHR features)
Laboratory information systems	Is a laboratory information system available (regardless of implementation status)?	Yes	G31, p64: "Custom-built PATISPlus platform. Fiji also has a paper-based Notifiable Disease System, which is currently being scoped for digitization, and a laboratory information management system (STARLIMS) that is interoperable with PATISPlus. Other systems include ManageMyHealth (mobile app to capture individual screening information) and EPICOR (inventory management and warehousing system). Ra…		G31 129, 130, 131, 132, 133, 134, 135, 136, 137, 138, 139
	What is the name of the laboratory information system?	StarLIMS
	Is implementation of the laboratory information system currently in progress?	No
	How many sites is the laboratory information system implemented in? (List sites in Details)	2	143, p3: "There is a common Laboratory Information Management System (LIMS) in use across two of the major hospitals, with the third to be added next year. This allows clinicians to access any pathology result from any hospital and some health centres across Fiji (via the PATISPlus system)." 153 (Mar 2023), p23: "StarLIMS is well established at the laboratories of the two major hospitals, CWM and…		143, 153
	What year did implementation of the laboratory information system begin?
	What year was implementation of the laboratory information system completed?
	Is the laboratory information system a feature of the national EHR, integrated with the EHR, or separate from the EHR (standalone)?	Integrated	136, p49: "Improvements were made on PATIS online functionality and use with additional modules added to capture medical reports online with better reporting features. LIMS was expanded to Lautoka hospital to allow all three Divisional hospitals to provide digital test results on PATIS automatically." 139, p20: "Tamavua Twomey Hospital laboratory successfully integrated all TB tests into the Labo…		136, 139, 153, 297
Pathology information systems	Is a pathology information system available (regardless of implementation status)?	Yes	143, p14: Activities for 2016-2020: "Replace the medicines management, pathology results, and radiology functions within PATISPlus with standalone systems interfaced to PATISPlus. (This is partially completed for the pathology results management and reporting functions.)" 153, p19: "Established pathology information system linked to the patient administration system." 153 (Mar 2023), p23: StarLIM…		143, 153
	What is the name of the pathology information system?	StarLIMS
	Is implementation of the pathology information system currently in progress?	No	153, p19: "Established pathology information system linked to the patient administration system."		153
	How many sites is the pathology information system implemented in? (List sites in Details)	2	See laboratory information systems section.
	What year did implementation of the pathology information system begin?
	What year was implementation of the pathology information system completed?
	Is the pathology information system a feature of the national EHR, integrated with the EHR, or separate from the EHR (standalone)?	Integrated	See laboratory information systems section.
Pharmacy information systems	Is a pharmacy information system available (regardless of implementation status)?	Yes	A17, p131: "Informants told the evaluation team that Epicor, the electronic inventory system introduced in Fiji in 2002 with Australian support, is still being used for inventory and requisitions; however, licence fees have lapsed, an outdated version of the software is being used and few people are familiar with the system" 143, p14: Activities for 2016-2020: "Replace the medicines management, p…		A17 143, 153, 164, 168, 297
	What is the name of the pharmacy information system?	mSupply
	Is implementation of the pharmacy information system currently in progress?	Yes	See above
	How many sites is the pharmacy information system implemented in? (List sites in Details)
	What year did implementation of the pharmacy information system begin?	2020	168, p5: "The Supply Chain Reform Project has been implemented since 2020. The first stage of the project included an initial deployment of a new logistics management information system (mSupply) at major warehouses, divisional hospitals and health centres in Central Division. The next stage of the project will roll-out mSupply to all health facilities in Fiji to increase national medicines avail…		168
	What year was implementation of the pharmacy information system completed?
	Is the pharmacy information system a feature of the national EHR, integrated with the EHR, or separate from the EHR (standalone)?	Unclear	153, p23: "Through the Supply Chain Reform Project, MHMS has progressed the deployment of the widely-used mSupply pharmacy logistics software, which includes a patient dispensing capability. While the logistics and supply chain aspects are already working well, there are a number of issues yet to be resolved with interfacing and sharing patient prescribing and dispensing information." 153, p23: "…		153
PACS	Is a PACS available (regardless of implementation status)?	Yes	G31, p64: "Custom-built PATISPlus platform. Fiji also has a paper-based Notifiable Disease System, which is currently being scoped for digitization, and a laboratory information management system (STARLIMS) that is interoperable with PATISPlus. Other systems include ManageMyHealth (mobile app to capture individual screening information) and EPICOR (inventory management and warehousing system). Ra…		G31 129, 135, 143, 168
	What is the name of the PACS?
	Is implementation of the PACS currently in progress?	Yes	153, p23: "RIS-PACS (radiology and digital imaging). MHMS has a fully-funded contract in place of the acquisition and deployment of a radiology and imaging information system across all major and subdivisional hospitals. This project has been in progress since May 2015, but is still in the early deployment phase."		153
	How many sites is the PACS implemented in? (List sites in Details)
	What year did implementation of the PACS begin?	2015	See above		153
	What year was implementation of the PACS completed?	Still in progress
	Is the PACS a feature of the national EHR, integrated with the EHR, or separate from the EHR (standalone)?	Unclear	153, p23: "Currently MHMS is in the process of establishing a standard mechanism for interfacing each of these systems with PATISPlus."		153
Automatic vaccination alerting system	Is an automatic vaccination alerting system available (regardless of implementation status)?
	What is the name of the automatic vaccination alerting system?
	Is implementation of the automatic vaccination alerting system currently in progress?
	How many sites is the automatic vaccination alerting system implemented in? (List sites in Details)
	What year did implementation of the automatic vaccination alerting system begin?
	What year was implementation of the automatic vaccination alerting system completed?
	Is the automatic vaccination alerting system a feature of the national EHR, integrated with the EHR, or separate from the EHR (standalone)?
ICT-assisted functions (or EHR features)
Electronic medical billing systems	Is an electronic medical billing system available (regardless of implementation status)?
	What is the name of the aelectronic medical billing system?
	Is implementation of the electronic medical billing system currently in progress?
	How many sites is the electronic medical billing system implemented in? (List sites in Details)
	What year did implementation of the electronic medical billing system begin?
	What year was implementation of the electronic medical billing system completed?
	Is the electronic medical billing system a feature of the national EHR, integrated with the EHR, or separate from the EHR (standalone)?
Supply chain management information systems	Is a supply chain management information system available (regardless of implementation status)?	Yes	128 (Annual Corporate Plan 2017/2018), p42: "Purchase of Logistics Management Information System (FPBS)" listed as a Capital Project for 2017/2018. 131, p24: "There are opportunities to build on the current patient information system approach and harmonise more of the health information systems in Fiji including integrating digitization, strengthening data quality, improving data availability and…		128, 131, 132, 133, 134, 135, 146, 162, 163, 164, 168, 297
	What is the name of the supply chain management information system?	mSupply	As above
	Is implementation of the supply chain management information system currently in progress?	Yes	See pharmacy section		153
	How many sites is the supply chain management information system implemented in? (List sites in Details)
	What year did implementation of the supply chain management information system begin?	2020	168, p5: "The Supply Chain Reform Project has been implemented since 2020. The first stage of the project included an initial deployment of a new logistics management information system (mSupply) at major warehouses, divisional hospitals and health centres in Central Division. The next stage of the project will roll-out mSupply to all health facilities in Fiji to increase national medicines avail…		168
	What year was implementation of the supply chain management information system completed?
	Is the supply chain management information system a feature of the national EHR, integrated with the EHR, or separate from the EHR (standalone)?	Unclear	See pharmacy section		153
Human resources for health information systems	Is a human resources for health information system available (regardless of implementation status)?	Yes	135, p35: "Manages and maintains a current Human Resource Information System (HRIS)." 136, p45: "HRIS Online system was implemented at Divisional and Sub Divisional level." 137, p33: "Human Resource Information Systems (HRIS) was strengthened to improve records for all health workers in the Ministry." HRIS also mentioned in 137, 138, 139, 145 140, p33: "The Human Resource Management Information S…		135, 136, 137, 138, 139, 140, 141, 145
	What is the name of the human resources for health information system?
	Is implementation of the human resources for health information system currently in progress?
	How many sites is the human resources for health information system implemented in? (List sites in Details)
	What year did implementation of the human resources for health information system begin?
	What year was implementation of the human resources for health information system completed?
	Is the human resources for health information system a feature of the national EHR, integrated with the EHR, or separate from the EHR (standalone)?
Other
			G20 (2018), p12: " Three priority areas were identified under National Strategic Plan 2016–2020: 1) NCDs, nutrition, mental health and injuries; 2) maternal, infant, child and adolescent health; and 3) communicable diseases, environmental health and health emergency preparedness/resilience.  The HIS–CIS Strategy 2016–2020 has four objectives: o Expand the coverage and functionality of electroni…		G20
			X2, X3, X4 (Dig Square V2, V3, V4): Lists Fiji as having nationwide coverage with SORMAS (Surveillance Outbreak Response Management and Analysis System). General description: "to organize and facilitate disease control and outbreak management procedures in addition to disease surveillance and epidemiological analysis for all administrative levels of the public health system" X2, X3, X4 (Dig Squar…		X2, X3, X4, 255
			135, p40: "Public Health Information System (PHIS) was launched and it was enhanced to include other monthly reporting. PHISOnline application was further expanded and named Consolidated Monthly Returns Information System (CMRIS) which now includes both PHIS and Hospital Maternal and Child Health Monthly Returns."		135
			140, p6: "The health application team worked together with Digital Fiji for the successful integration of the pregnancy and birth module of the Patient Information System with the Births, Deaths and Marriages (BDM) office to allow online registration of birth notification which has been rolled out in 2 divisional and 5 sub divisional hospitals."		140
			147, p71: "Contact tracing The practice of contact tracing has been a critical component of Fiji’s success in the early detection and breaking of the chains of COVID-19 transmission. Apart from physical contact tracing teams and processes, the Fijian government introduced an app called the CareFiji App under the DigitalFIJI initiative to assist the MoHMS in streamlining and speeding up its manual…		147, 162, 168
			187, p3: "All causes of death are entered into an electronic database known as the Patient Information System (PATIS Plus). Death data extracted from PATIS Plus is uploaded into IRIS3 an automated coding software" 188, p11: "Information on births in Fiji comes from four data sources: (1) Hard copy birth ledger books; (2) electronic and paper notifications of birth entered into the Patient Informa…		187, 188
			297, p6: "There is strong commitment from Fiji’s MHMS to invest in digital health tools. The 2020-2025 Strategic Plan and DigitalFIJI present a clear path forward towards this, in which there is a significant emphasis on modernizing the digital health ecosystem. ● There is increasing interest to transition some of the tools that are only in use in Fiji (e.g. PATIS Plus) into more up-to-date tools…		297
			Y1: Fiji - EMR (Other - name not specified) and Laboratory and Diagnostics Information System (Other - name not specified) implemented nationally; National ID implemented nationally; LMIS (Other - name not specified) implemented sub-nationally; Multiple other systems listed as being implemented sub-nationally		Y1
References
Government repositories	Website	Date	Comments	Selected for screening
Fiji MHMS	https://www.health.gov.fj/	2024-05-20	Documents found in 'Publications' tab	19
	Citation	Webpage
127	Annual Corporate Plan 2016-2017	https://www.health.gov.fj/wp-content/uploads/2023/12/Annual-Corporate-Plan-2016-2017.pdf
128	Annual Corporate Plan 2017-2018	https://www.health.gov.fj/wp-content/uploads/2023/12/Annual-Corporate-Plan-2017-2018.pdf
129	Annual Operational Plan 2018-2019	https://www.health.gov.fj/wp-content/uploads/2018/11/Final-AOP-2018-2019.pdf
130	Annual Operational Plan 2019-2020	https://www.health.gov.fj/wp-content/uploads/2020/02/MHMS_AOP-2019-2020.pdf
131	Annual Operational Plan 2020-2021	https://www.health.gov.fj/wp-content/uploads/2023/12/Annual-Operational-Plan-2020-2021.pdf
132	Annual Operational Plan 2021-2022	https://www.health.gov.fj/wp-content/uploads/2023/12/Annual-Operational-Plan-2021-2022.pdf
133	Annual Operational Plan 2022-2023	https://www.health.gov.fj/wp-content/uploads/2023/12/Annual-Operational-Plan-2022-2023.pdf
134	Annual Operational Plan 2023-2024	https://www.health.gov.fj/wp-content/uploads/2023/12/Annual-Operational-Plan-2023-2024.pdf
135	Annual Report 2014-2015	https://www.health.gov.fj/wp-content/uploads/2023/12/Annual-Report-2014-2015.pdf
136	Annual Report 2015-2016	https://www.health.gov.fj/wp-content/uploads/2023/12/Annual-Report-2015-2016.pdf
137	Report 2016 Jan-Jul	https://www.health.gov.fj/wp-content/uploads/2018/03/MoHMS-Jan-July-Report-2016.pdf
138	Annual Report 2016-2017	https://www.health.gov.fj/wp-content/uploads/2023/12/Annual-Report-2016-2017.pdf
139	Annual Report 2017-2018	https://www.health.gov.fj/wp-content/uploads/2023/12/Annual-Report-2017-2018.pdf
140	Annual Report 2018-2019	https://www.health.gov.fj/wp-content/uploads/2023/12/Annual-Report-2018-2019.pdf
141	Annual Report 2019-2020	https://www.health.gov.fj/wp-content/uploads/2023/12/Annual-Report-2019-2020.pdf
142	Annual Report 2020-2021	https://www.health.gov.fj/wp-content/uploads/2023/12/Annual-Report-2020-2021.pdf
143	HIS-CIS Strategy 2016-2020	https://www.health.gov.fj/wp-content/uploads/2018/03/HIS-CIS-Strategy-2016-2020.pdf
144	MHMS Strategic Plan 2016-2020	http://www.health.gov.fj/wp-content/uploads/2018/03/Strategic-Plan-2016-2020-Executive-Version.pdf
145	MHMS Strategic Plan 2020-2025	https://www.health.gov.fj/wp-content/uploads/2020/05/Strategic-Plan-2020-2025-1.pdf
	Website	Date	Comments
Fiji ICT	https://www.itc.gov.fj/	2024-05-20	Website not functional. Checked again 2024-06-02 and 2024-08-11.	0
	Website	Date	Comments
Digital Fiji	https://www.fiji.gov.fj/digitalFIJI	2024-05-20		1
	Citation	Webpage
146	5-Year and 20-Year National Development Plan - Nov 2017	https://www.fiji.gov.fj/getattachment/15b0ba03-825e-47f7-bf69-094ad33004dd/5-Year-20-Year-NATIONAL-DEVELOPMENT-PLAN.aspx
Google Advanced	Search query (filter: 1 Jan 2015 – 1 Apr 2024)	Date	Comments	Selected for screening	Total results
Google.com	“electronic health record” OR “electronic medical record” OR “electronic patient record” OR “digital health record” OR “digital medical record” OR “digital patient record” OR “digital health” OR “eHealth” OR “health information system” site:.fj filetype:pdf	2024-05-18		6 (+3 duplicates)	19
	Citation	Webpage
Duplicate (143)	HIS-CIS Strategy 2016-2020	https://www.health.gov.fj/wp-content/uploads/2018/03/HIS-CIS-Strategy-2016-2020.pdf
Duplicate (145)	MHMS Strategic Plan 2020-2025	https://www.health.gov.fj/wp-content/uploads/2020/05/Strategic-Plan-2020-2025-1.pdf
Duplicate (136)	MHMS Annual Report 2015	https://www.parliament.gov.fj/wp-content/uploads/2017/02/MoHMS-AR-2015.pdf
147	Country Case Study- Fiji Containing, Mitigating, and Responding to COVID-19- Knowledge Generation and Exchange, Preparedness, and Response (March 2020 to June 2022)	https://repository.fnu.ac.fj/id/eprint/4236/1/Fiji-case-study.pdf
148	Parliament of Fiji Daily Hansard Monday 11th March 2024	https://www.parliament.gov.fj/wp-content/uploads/2024/03/Daily-Hansard-Monday-11th-March-2024.pdf
149	Position Description - Clinical Coder	https://www.recruitmentportal.gov.fj/uploads/1677467520.pdf
150	Position Description - PATISPlus Developer (Project)	https://www.recruitmentportal.gov.fj/uploads/1679912473.pdf
151	Position Description - Project Manager (Digital and Health Information)	https://www.fnu.ac.fj/wp-content/uploads/2021/12/Project-Manager-Digital-and-Health-Information.pdf
152	Republic of Fiji Voluntary National Review - Fiji's Progress in the Implementation of the Sustainable Development Goals - June 2019	https://fijiclimatechangeportal.gov.fj/wp-content/uploads/2021/12/Fiji_VNR-2019_final.pdf
	Snowball sampling	2024-05-20		Selected for screening
153	Fiji Digital Health Strategy 2023-2027 (Final)	https://www.yumpu.com/en/document/view/68425187/fiji-digital-health-strategy-2023-2027-final/7	Referred to in Parliament of Fiji Daily Hansard Monday 11th March 2024. Not published on any Fiji Gov websites.	1
Bilateral partners
Australian Government	Website	Date	Comments	Selected for screening
DFAT	https://www.dfat.gov.au/	2024-05-26	All documents found through https://www.dfat.gov.au/geo/countries-economies-and-regions	15
	Citation	Webpage
154	Fiji Aid Program Performance Report 2014-15	https://www.dfat.gov.au/sites/default/files/fiji-appr-2014-15.pdf
155	Fiji Aid Program Performance Report 2015-16	https://www.dfat.gov.au/sites/default/files/fiji-appr-2015-16.pdf
156	Fiji Aid Program Performance Report 2016-17	https://www.dfat.gov.au/sites/default/files/fiji-appr-2016-17.pdf
157	Fiji Aid Program Performance Report 2017-18	https://www.dfat.gov.au/sites/default/files/fiji-appr-2017-18.pdf
158	Fiji Aid Program Performance Report 2018-19	https://www.dfat.gov.au/sites/default/files/fiji-appr-2018-19.pdf
159	Fiji COVID-19 Development Response Plan	https://www.dfat.gov.au/sites/default/files/covid-response-plan-fiji.pdf
160	Fiji Development Cooperation Fact Sheet 2023	https://www.dfat.gov.au/sites/default/files/development-cooperation-fact-sheet-fiji.pdf
161	Fiji Development Program Progress Report 2019-20	https://www.dfat.gov.au/sites/default/files/fiji-program-progress-report-2019-20.pdf
162	Fiji Development Program Progress Report 2020-21	https://www.dfat.gov.au/sites/default/files/2020-21-fiji-development-program-progress-report.pdf
163	Fiji Development Program Progress Report 2021-22	https://www.dfat.gov.au/sites/default/files/2021-22-fiji-development-program-progress-reports.pdf
164	Fiji Development Program Progress Report 2022-23	https://www.dfat.gov.au/sites/default/files/2022-23-fiji-development-program-progress-report.pdf
165	Fiji Economic and Trade Fact Sheet	https://www.dfat.gov.au/sites/default/files/fiji-cef.pdf
166	Fiji-Australia Vuvale Partnership	https://www.dfat.gov.au/sites/default/files/fiji-australia-vuvale-partnership.pdf
167	Pacific COVID-19 Development Response Plan - Fiji Annex	https://www.dfat.gov.au/sites/default/files/covid-response-plan-fiji-annex.pdf
168	The Australian Government’s Fiji Program Support Facility Program Design Update – Australia’s Support to Fiji’s Health Sector - June 2022	https://www.dfat.gov.au/sites/default/files/program-design-update-fiji-health-program.pdf
CHS	https://indopacifichealthsecurity.dfat.gov.au/	2024-05-26	No Fiji documents found through Health Security Initiative 'Scoping Mission Reports' https://indopacifichealthsecurity.dfat.gov.au/health-security-initiative-2017-2022/scoping-mission-reports	0
New Zealand Government	Website	Date	Comments	Selected for screening
NZ MFAT	https://www.mfat.govt.nz/	2024-05-26	Documents found through Fiji page https://www.mfat.govt.nz/en/countries-and-regions/australia-and-pacific	2
	Citation	Webpage
169	Our Development Cooperation with Fiji	https://www.mfat.govt.nz/assets/Aid-Prog-docs/IATI-PDFs/PACMM/Development-Cooperation-Fiji.pdf
170	Fiji Four Year Plan (Oct 2021)	https://www.mfat.govt.nz/assets/Aid/4YPs-2021-24/Fiji-4YP.pdf
NZ MOH	https://www.health.govt.nz/	2024-05-26	No relevant documents - Annual Reports refer to Polynesian Health Corridors but no detail	0
China Government	Website	Date	Comments	Selected for screening
China International Development Cooperation Agency (CIDCA)	http://en.cidca.gov.cn/	2024-04-08	No Annual Reports or other relevant documents on website reporting CIDCA's activities (Fiji or generally)	0
Ministry of Foreign Affairs of the People’s Republic of China	https://www.fmprc.gov.cn/mfa_eng/	2024-04-08	No Annual Reports or other relevant documents on website reporting FMPRC's activities (Fiji or generally)	0
Japan Government	Website	Date	Comments	Selected for screening
Japan International Cooperation Agency (JICA)	https://www.jica.go.jp/english/	2024-05-26		1
171	JICA’s Cooperation in Fiji	https://www.jica.go.jp/english/overseas/fiji/pdf_m/__icsFiles/afieldfile/2023/12/15/Ongoing_Projects.pdf
Ministry of Foreign Affairs of Japan	https://www.mofa.go.jp/	2024-05-26	Documents found in Official Development Assistance section https://www.mofa.go.jp/policy/oda/page_000014.html	1
	Citation	Webpage
172	Rolling Plan for Fiji Apr 2016	https://www.fj.emb-japan.go.jp/eco_corporation/fiji/Rolling%20Plan%20for%20Fiji%202016.pdf
USA Government	Website	Date	Comments	Selected for screening
USAID	https://www.usaid.gov/	2024-05-26	Found in 'Where we work > Pacific Islands' https://www.usaid.gov/pacific-islands	1
	Citation	Webpage
173	Fiji Country Profile 2023	https://www.usaid.gov/sites/default/files/2023-08/Fiji-CountryProfile-2023.pdf
US Department of State (DOS)	https://www.state.gov/	2024-08-12	Found in Countries & Areas	1
	Citation	Webpage
174	Integrated Country Strategy Fiji, Kiribati, Nauru, Tonga, Tuvalu	https://www.state.gov/wp-content/uploads/2024/05/ICS_Fiji_28MAY2024_PUBLIC.pdf
Multilateral partners
WHO	Website	Date	Comments	Selected for screening
WHO IRIS	https://iris.who.int/	2024-05-26	Filter by WPRO	3
	Citation	Webpage
175	WHO country cooperation strategy for Fiji 2013-2017	https://iris.who.int/bitstream/handle/10665/206588/CCS_FJI_2013-2017_eng.pdf?sequence=1&isAllowed=y
176	WHO Country Cooperation Strategy 2018-2022: Fiji	https://iris.who.int/bitstream/handle/10665/259913/WPRO-2017-DPM-008-fji-eng.pdf?sequence=1
177	WHO country cooperation strategy at a glance: Fiji (2018)	https://iris.who.int/bitstream/handle/10665/137171/ccsbrief_fji_en.pdf?sequence=1
WHO	https://www.who.int/		Search country: https://www.who.int/publications/ Nothing additional to IRIS. No additional info in https://www.who.int/teams/digital-health-and-innovation/global-repository-on-national-digital-health-strategies
WHO Digital Health Atlas	https://digitalhealthatlas.org/en/-/	2024-05-26	No national or sub-national projects related to EHRs recorded in country profile. Fiji listed in Tamanu profile.	1
	Citation	Webpage
178	Digital Health Atlas - Fiji	https://digitalhealthatlas.org/en/-/dashboard/?country=117
Global Digital Health Monitor	https://monitor.digitalhealthmonitor.org/	2024-05-26		1
	Citation	Webpage
179	GDHM Fiji - Scorecard - 2023	https://monitor.digitalhealthmonitor.org/country_profile/FJI
SPC	Website	Date	Comments	Selected for screening
SPC	https://www.spc.int/	2024-05-26	Found in https://www.spc.int/our-members/	8
	Citation	Webpage
180	Summary of the Pacific Community's 2015 work programme in Fiji	https://spccfpstore1.blob.core.windows.net/digitallibrary-docs/files/25/253a2eee1f8df6f809aafe7b0de08c08.pdf?sv=2015-12-11&sr=b&sig=ps4ltCD2OjdLnpvN2TWwBwBYRzZcL1I6oN5DupWHW%2FY%3D&se=2024-11-22T05%3A20%3A10Z&sp=r&rscc=public%2C%20max-age%3D864000%2C%20max-stale%3D86400&rsct=application%2Fpdf&rscd=inline%3B%20filename%3D%22Summary_of_the_Pacific_Communitys_2015_work_programme_in_Fiji.pdf%22
181	Country programme plan for Fiji: 2016	https://spccfpstore1.blob.core.windows.net/digitallibrary-docs/files/d9/d9a6952697c4f7452d7e3f88b5434cf7.pdf?sv=2015-12-11&sr=b&sig=iClLsxFqmNk6PtuPuX2tTdm8Si6wWQLEfyZkEn9AKdo%3D&se=2024-11-22T05%3A20%3A11Z&sp=r&rscc=public%2C%20max-age%3D864000%2C%20max-stale%3D86400&rsct=application%2Fpdf&rscd=inline%3B%20filename%3D%22Fiji_country_programme_plan_2016.pdf%22
182	Fiji Results Summary 2017	https://spccfpstore1.blob.core.windows.net/digitallibrary-docs/files/b2/b26ab44083bffb378dd3eaf121bf5f88.pdf?sv=2015-12-11&sr=b&sig=7fTdCGNkkl0U0lSQs%2FO6FSZhcZaqFORV7TFY5UCKt7Q%3D&se=2024-11-22T05%3A20%3A12Z&sp=r&rscc=public%2C%20max-age%3D864000%2C%20max-stale%3D86400&rsct=application%2Fpdf&rscd=inline%3B%20filename%3D%222017_Results_Summary_for_Fiji.pdf%22
183	Fiji Results Summary 2018	https://spccfpstore1.blob.core.windows.net/digitallibrary-docs/files/70/70f1a212f1e7eddd5d9f5260c6aa2520.pdf?sv=2015-12-11&sr=b&sig=djbdHrUL%2FSW25x6TNqanGJrAIz7OGa6FumVPz%2FXdAXk%3D&se=2024-11-22T05%3A20%3A13Z&sp=r&rscc=public%2C%20max-age%3D864000%2C%20max-stale%3D86400&rsct=application%2Fpdf&rscd=inline%3B%20filename%3D%22Fiji_Results_Summary_2018.pdf%22
184	Fiji Results Summary 2019	https://spccfpstore1.blob.core.windows.net/digitallibrary-docs/files/da/dae0d8d59973ab5ade35a8004aa40766.pdf?sv=2015-12-11&sr=b&sig=HBVggKiNg%2FAkaR%2F4Ptb8%2B1pOr83gcXTEFBs8eYFrF4g%3D&se=2024-11-22T05%3A20%3A15Z&sp=r&rscc=public%2C%20max-age%3D864000%2C%20max-stale%3D86400&rsct=application%2Fpdf&rscd=inline%3B%20filename%3D%22Fiji_Results_Summary_2019.pdf%22
185	Fiji Results Summary 2020	https://spccfpstore1.blob.core.windows.net/digitallibrary-docs/files/bf/bfdc849b08ccc8be87cde959cbdf9218.pdf?sv=2015-12-11&sr=b&sig=NNkTEAzv1eQJJGhrYwny%2BN%2FYiJg60lI%2FwitXpH38Vlk%3D&se=2024-11-22T05%3A20%3A16Z&sp=r&rscc=public%2C%20max-age%3D864000%2C%20max-stale%3D86400&rsct=application%2Fpdf&rscd=inline%3B%20filename%3D%22Fiji_Results_Summary_2020.pdf%22
186	Fiji Results Summary 2021	https://spccfpstore1.blob.core.windows.net/digitallibrary-docs/files/2f/2ffbb15e92d2681087744bf8ce89478c.pdf?sv=2015-12-11&sr=b&sig=PXJwf2sXL9CX%2FlKXtpKScCSprTv7JBrLS2CVr%2FA88kQ%3D&se=2024-11-22T05%3A20%3A17Z&sp=r&rscc=public%2C%20max-age%3D864000%2C%20max-stale%3D86400&rsct=application%2Fpdf&rscd=inline%3B%20filename%3D%22Fiji_Results_Summary_2021.pdf%22
202	Fiji Results Summary 2022	https://spccfpstore1.blob.core.windows.net/digitallibrary-docs/files/ef/efc2ac8a7ca94f9c2ccb606d60e54ba1.pdf?sv=2015-12-11&sr=b&sig=cPmVUBvUdg%2F2y3FvfaHbhYXl0D%2FY07bMAEfTNGDcdXI%3D&se=2024-10-11T05%3A47%3A54Z&sp=r&rscc=public%2C%20max-age%3D864000%2C%20max-stale%3D86400&rsct=application%2Fpdf&rscd=inline%3B%20filename%3D%22Fiji_Results_Summary_2022.pdf%22
SPC Public Health Division	https://php.spc.int/	2024-05-26	No additional Fiji-specific reports	0
SPC Statistics for Development Division	https://sdd.spc.int/	2024-05-26	Filter by country https://sdd.spc.int/news?country=&topic= See country stats https://sdd.spc.int/	2
	Citation	Webpage
188	Republic of Fiji Vital Statistics Report 2016-2021	https://spccfpstore1.blob.core.windows.net/digitallibrary-docs/files/95/95fe0d8ae5597bab708ea069b937f2bd.pdf?sv=2015-12-11&sr=b&sig=HaL99Vnv6t7Q4p%2F%2B6XWRYKYOnW%2FiKewzWQB4tecHZcw%3D&se=2024-11-22T05%3A24%3A48Z&sp=r&rscc=public%2C%20max-age%3D864000%2C%20max-stale%3D86400&rsct=application%2Fpdf&rscd=inline%3B%20filename%3D%22Fiji_Vital_Statistics_CRVS_Report_2016_2021.pdf%22
World Bank	Website	Date	Comments	Selected for screening
World Bank	https://www.worldbank.org/en/home	2024-05-26	Found in https://documents.worldbank.org/en/publication/documents-reports Also checked projects https://projects.worldbank.org/en/projects-operations/projects-list?regionname_exact=East%20Asia%20and%20Pacific&countryshortname_exact=Fiji^East%20Asia%20and%20Pacific^Kiribati^Micronesia,%20Federated%20States%20of^Pacific%20Islands^Palau^Papua%20New%20Guinea^Samoa^Solomon%20Islands^Tonga^Tuvalu^Vanua…	3
	Citation	Webpage
189	World Bank Pacific Country Sheet - Fiji	https://thedocs.worldbank.org/en/doc/c0a9e59ec11e3c145d328b4e9fdb434d-0070012023/original/2402-WB-Pacific-Country-Sheets-FIJI-final.pdf
190	Country Partnership Framework for the Republic of Fiji FY2021-FY2024	https://openknowledge.worldbank.org/entities/publication/4c8ca5f1-d422-557b-8954-6e541cc429d7
319	Project Information Document - Fiji COVID-19 Emergency Response Project - P173903 (English)	https://documents1.worldbank.org/curated/en/380651591998395279/pdf/Project-Information-Document-Fiji-COVID-19-Emergency-Response-Project-P173903.pdf
320	Fiji - COVID-19 Emergency Response Project (English)	https://documents1.worldbank.org/curated/en/298281596232419896/pdf/Fiji-COVID-19-Emergency-Response-Project.pdf
321	Disclosable Version of the ISR - Fiji COVID-19 Emergency Response Project - P173903 - Sequence No : 01 (English)	https://documents1.worldbank.org/curated/en/241631603085668668/pdf/Disclosable-Version-of-the-ISR-Fiji-COVID-19-Emergency-Response-Project-P173903-Sequence-No-01.pdf
322	Disclosable Version of the ISR - Fiji COVID-19 Emergency Response Project - P173903 - Sequence No : 02 (English)	https://documents1.worldbank.org/curated/en/414271620708916373/pdf/Disclosable-Version-of-the-ISR-Fiji-COVID-19-Emergency-Response-Project-P173903-Sequence-No-02.pdf
323	Disclosable Version of the ISR - Fiji COVID-19 Emergency Response Project - P173903 - Sequence No : 03 (English)	https://documents1.worldbank.org/curated/en/099351211282139347/pdf/Disclosable0Ve0903000Sequence0No003.pdf
324	Disclosable Version of the ISR - Fiji COVID-19 Emergency Response Project - P173903 - Sequence No : 04 (English)	https://documents1.worldbank.org/curated/en/099840006262228237/pdf/P1739030a642cd0b00aa26064d41fef8f7c.pdf
325	Disclosable Version of the ISR - Fiji COVID-19 Emergency Response Project - P173903 - Sequence No : 05 (English)	https://documents1.worldbank.org/curated/en/099550001212342295/pdf/P1739030d43925006080680d4ed36035fb2.pdf
326	Disclosable Version of the ISR - Fiji COVID-19 Emergency Response Project - P173903 - Sequence No : 06 (English)	https://documents1.worldbank.org/curated/en/099102723121026099/pdf/P1739030bcf5920a70a5d00a59d9f08bd6f.pdf
327	Disclosable Version of the ISR - Fiji COVID-19 Emergency Response Project - P173903 - Sequence No : 07 (English)	https://documents1.worldbank.org/curated/en/099062924040523583/pdf/P1739031aea8280851baa81754ec4fc0abe.pdf
ADB	Website	Date	Comments	Selected for screening
ADB	https://www.adb.org/	2024-05-26	Found in https://www.adb.org/where-we-work/ and https://www.adb.org/search0/subtype/country-planning-documents-1020/type/institutional_document . Also checked projects (country filter + sector as health, information communication and technology, or multisector https://www.adb.org/projects/.	10
	Citation	Webpage
191	ADB Member Fact Sheet - Fiji (Apr 2024)	https://www.adb.org/sites/default/files/publication/27762/fij-2023.pdf
194	Country Operations Business Plan - Fiji 2016–2018	https://www.adb.org/sites/default/files/institutional-document/177580/cobp-fij-2016-2018.pdf
195	Country Operations Business Plan - Fiji 2017–2019	https://www.adb.org/sites/default/files/institutional-document/203486/cobp-fij-2017-2019.pdf
196	Country Operations Business Plan - Fiji 2018–2020	https://www.adb.org/sites/default/files/institutional-document/367021/cobp-fij-2018-2020.pdf
197	Country Operations Business Plan - Fiji 2019–2021	https://www.adb.org/sites/default/files/institutional-document/464761/cobp-fiji-2019-2021.pdf
198	Country Operations Business Plan - Fiji 2020–2022	https://www.adb.org/sites/default/files/institutional-document/536786/cobp-fij-2020-2022.pdf
199	Country Operations Business Plan - Fiji 2021–2023	https://www.adb.org/sites/default/files/institutional-document/661901/cobp-fij-2021-2023.pdf
200	Fiji Country Partnership Strategy - Fiji, 2019–2023 —Achieving Sustained, Inclusive, Private Sector-Led Growth	https://www.adb.org/sites/default/files/institutional-document/495256/cps-fij-2019-2023.pdf
IHME	Website	Date	Comments	Selected for screening
IHME	https://www.healthdata.org/	2024-04-21	No keywords related to EHRs, EMRs, digital health	0
Pacific Islands Forum Secretariat	Website	Date	Comments	Selected for screening
Pacific Islands Forum Secretariat	https://forumsec.org/	2024-05-26	No Fiji-specific info	0
Philanthropic partners
Clinton Health Access Initiative (CHAI)	Website	Date	Comments	Selected for screening
Clinton Health Access Initiative (CHAI)	https://www.clintonhealthaccess.org/	2024-05-26	No Fiji-specific info (not listed in Where We Work)	0
Bloomberg Philanthropies	Website	Date	Comments	Selected for screening
Bloomberg Philanthropies	https://www.bloomberg.org/	2024-05-26	No Fiji-specific info.	1
	Citation	Webpage
201	SCORE for Health Data - Fiji	https://cdn.who.int/media/docs/default-source/documents/ddi/score/country-profiles/who_score_fji_en.pdf?sfvrsn=75b70b7e_1	Found through Global SCORE Report during regional search for Bloomberg Philanthropies
Bill & Melinda Gates Foundation	Website	Date	Comments	Selected for screening
Bill & Melinda Gates Foundation	https://www.gatesfoundation.org/	2024-05-26	No Fiji-specific info	0
CDC Foundation	Website	Date	Comments	Selected for screening
CDC Foundation	https://www.cdcfoundation.org/	2024-05-26	No Fiji-specific info	0
Vital Strategies	Website	Date	Comments	Selected for screening
Vital Strategies	https://www.vitalstrategies.org/	2024-05-26	No Fiji-specific info. Fiji not listed in publications search country filter https://www.vitalstrategies.org/resources/	0
Plan International	Website	Date	Comments	Selected for screening
Plan International	https://plan-international.org/	2024-05-26	No Fiji-specific info. No relevant documents found in https://plan-international.org/fiji/publications/	0
PATH	Website	Date	Comments	Selected for screening
PATH	https://www.path.org/	2024-05-26	No Fiji-specific info. Fiji not listed in 'Where we work'. Digital Square is a PATH co-initiative.	1
	Citation	Webpage
255	Global Goods Map - Fiji	https://digitalsquare.org/global-goods-map	Interactive on website - data exported 20240525 [saved in Philanthropic-PATH folder]. CommCare, ODK, RapidPro, SanteMPI, Surveillance Outbreak Response Management and Analysis System (SORMAS), Tamanu, Tupaia listed.
Snowball sampling	Citation	Webpage	Comments	Selected for screening
296	Fiji - GHS Index Justification 2021	https://ghsindex.org/wp-content/uploads/2021/12/Fiji.pdf	2024-08-18	1
297	UNICEF - Mapping of Digital Health Tools and Technologies: Fiji Country Brief July 2021	https://drive.google.com/drive/folders/1wsTqQKU4z0yFG11zGavCNN6BBatry8Gt?usp=drive_link

## Sheet: FSM
Metric	Guidance	Response	Details		References
eHealth Foundations
National policies or strategies
National eHealth policy or strategy	Does a national eHealth policy exist?	No
	Is it in date?
	Does it include any reference to a national EHR?
	Does it include any reference to legislation governing the use of the national EHR, health data, or patient data?
	Does a national eHealth strategy exist?	No
	Is it in date?
	Does it include any reference to a national EHR?
	Does it include any reference to legislation governing the use of the national EHR, health data, or patient data?
National health information system (HIS) policy or strategy	Does a national health information system (HIS) policy exist?	No
	Is it in date (includes current year - 2024)?
	Does it include any reference to a national EHR?
	Does it include any reference to legislation governing the use of the national EHR, health data, or patient data?
	Does a national health information system (HIS) strategy exist?	No	G31, p65: "No mention of an HIS strategy was found."		G31
	Is it in date (includes current year - 2024)?
	Does it include any reference to a national EHR?
	Does it include any reference to legislation governing the use of the national EHR, health data, or patient data?
Electronic health records (EHRs)
EHR country overview
National EHR system	Is a national EHR available (regardless of implementation status)?	Yes	G31, p17-18: "The Department of Health and Social Affairs has been working to set up an eMR system with a unique hospital number for each patient. In 2017, Pohnpei State and Chuuk State health departments, in collaboration with WHO, developed an electronic data collection form with fingerprint registration to facilitate their integrated outreach service programmes for NCD, TB/leprosy, maternal an…		92, 94, 95, 96, 97, 100, 295, 309 G31, G41
	What is the name of the national EHR?	Other
	Is implementation of the national EHR currently in progress?	Unclear
	What year did implementation of the national EHR begin?
	What year was implementation of the national EHR completed?
EHR core features	Patient ID
	Medical history
	Diagnoses
	Medications
	Immunisations
	Prescriptions
	Treatment plans
	Allergies
	Decision support
	Patient portal
	Reporting
Legislation governing the use of the national EHR system	Is there any reference to legislation governing the use of the national EHR?
Health facilities with EHR
Primary care facilities (e.g. clinics and health care centres)	In how many primary care facilities has the national EHR been implemented? (List them in Details)	0
	How many total primary care facilities are there? (List them in Details)	105	Health facility breakdown (SPC - accessed 2024-09-23) Hospitals 4 Health Centres 10 Nursing Stations 105		https://www.spc.int/sites/default/files/eventfiles/2019-03/IP5_Item4_RSS%20Country%20Profile_FSM.pdf
	What percentage of primary care facilities have the national EHR implemented? (This is auto-calculated based on previous inputs. If % coverage is reported in literature, explain in Details.)	0
	Primary care facility coverage status	Low
Secondary care facilities (e.g. hospitals, emergency care)	In how many secondary care facilities has the national EHR been implemented? (List them in Details)	0
	How many total secondary care facilities are there? (List them in Details)	10	Health facility breakdown (SPC - accessed 2024-09-23) Hospitals 4 Health Centres 10 Nursing Stations 105		https://www.spc.int/sites/default/files/eventfiles/2019-03/IP5_Item4_RSS%20Country%20Profile_FSM.pdf
	What percentage of secondary care facilities have the national EHR implemented? (This is auto-calculated based on previous inputs. If % coverage is reported in literature, explain in Details.)	0
	Secondary care facility coverage status	Low
Tertiary care facilities (e.g. specialized care, referral from primary/secondary care)	In how many tertiary care facilities has the national EHR been implemented? (List them in Details)	4	96, p1 (2020): "The FSM Department of Health and Social Affairs (FSH DHSA) has modernized the health information system throughout the FSM hospitals. A new clinical patient management system or electronic health record (EHR) has been developed and is used throughout the hospitals. More work is needed to further develop the applications to support patient care, clinical practice, health management…		96, 97, 100, 309
	How many total tertiary care facilities are there? (List them in Details)	4	Health facility breakdown (SPC - accessed 2024-09-23) Hospitals 4 Health Centres 10 Nursing Stations 105		https://www.spc.int/sites/default/files/eventfiles/2019-03/IP5_Item4_RSS%20Country%20Profile_FSM.pdf
	What percentage of tertiary care facilities have the national EHR implemented? (This is auto-calculated based on previous inputs. If % coverage is reported in literature, explain in Details.)	1
	Tertiary care facility coverage status	Very High
	How have you determined which facilities are primary, secondary and tertiary care? (E.g. Ministry of Health delineation of facilities)		Primary = nursing stations Secondary = health centres Tertiary = hospitals
	National EHR coverage	0.0336134
	National EHR coverage status	Low	Health facility breakdown (SPC - accessed 2024-09-23) Hospitals 4 Health Centres 10 Nursing Stations 105		https://www.spc.int/sites/default/files/eventfiles/2019-03/IP5_Item4_RSS%20Country%20Profile_FSM.pdf
Other electronic systems (or EHR features)
Laboratory information systems	Is a laboratory information system available (regardless of implementation status)?
	What is the name of the laboratory information system?
	Is implementation of the laboratory information system currently in progress?
	How many sites is the laboratory information system implemented in? (List sites in Details)
	What year did implementation of the laboratory information system begin?
	What year was implementation of the laboratory information system completed?
	Is the laboratory information system a feature of the national EHR, integrated with the EHR, or separate from the EHR (standalone)?
Pathology information systems	Is a pathology information system available (regardless of implementation status)?
	What is the name of the pathology information system?
	Is implementation of the pathology information system currently in progress?
	How many sites is the pathology information system implemented in? (List sites in Details)
	What year did implementation of the pathology information system begin?
	What year was implementation of the pathology information system completed?
	Is the pathology information system a feature of the national EHR, integrated with the EHR, or separate from the EHR (standalone)?
Pharmacy information systems	Is a pharmacy information system available (regardless of implementation status)?
	What is the name of the pharmacy information system?
	Is implementation of the pharmacy information system currently in progress?
	How many sites is the pharmacy information system implemented in? (List sites in Details)
	What year did implementation of the pharmacy information system begin?
	What year was implementation of the pharmacy information system completed?
	Is the pharmacy information system a feature of the national EHR, integrated with the EHR, or separate from the EHR (standalone)?
PACS	Is a PACS available (regardless of implementation status)?
	What is the name of the PACS?
	Is implementation of the PACS currently in progress?
	How many sites is the PACS implemented in? (List sites in Details)
	What year did implementation of the PACS begin?
	What year was implementation of the PACS completed?
	Is the PACS a feature of the national EHR, integrated with the EHR, or separate from the EHR (standalone)?
Automatic vaccination alerting system	Is an automatic vaccination alerting system available (regardless of implementation status)?
	What is the name of the automatic vaccination alerting system?
	Is implementation of the automatic vaccination alerting system currently in progress?
	How many sites is the automatic vaccination alerting system implemented in? (List sites in Details)
	What year did implementation of the automatic vaccination alerting system begin?
	What year was implementation of the automatic vaccination alerting system completed?
	Is the automatic vaccination alerting system a feature of the national EHR, integrated with the EHR, or separate from the EHR (standalone)?
ICT-assisted functions (or EHR features)
Electronic medical billing systems	Is an electronic medical billing system available (regardless of implementation status)?
	What is the name of the aelectronic medical billing system?
	Is implementation of the electronic medical billing system currently in progress?
	How many sites is the electronic medical billing system implemented in? (List sites in Details)
	What year did implementation of the electronic medical billing system begin?
	What year was implementation of the electronic medical billing system completed?
	Is the electronic medical billing system a feature of the national EHR, integrated with the EHR, or separate from the EHR (standalone)?
Supply chain management information systems	Is a supply chain management information system available (regardless of implementation status)?
	What is the name of the supply chain management information system?
	Is implementation of the supply chain management information system currently in progress?
	How many sites is the supply chain management information system implemented in? (List sites in Details)
	What year did implementation of the supply chain management information system begin?
	What year was implementation of the supply chain management information system completed?
	Is the supply chain management information system a feature of the national EHR, integrated with the EHR, or separate from the EHR (standalone)?
Human resources for health information systems	Is a human resources for health information system available (regardless of implementation status)?
	What is the name of the human resources for health information system?
	Is implementation of the human resources for health information system currently in progress?
	How many sites is the human resources for health information system implemented in? (List sites in Details)
	What year did implementation of the human resources for health information system begin?
	What year was implementation of the human resources for health information system completed?
	Is the human resources for health information system a feature of the national EHR, integrated with the EHR, or separate from the EHR (standalone)?
Other
			N22, p8 (2017): "With broadband cable connections coming soon for Chuuk (the FSM’s most populous state) as well as Yap (the state with the highest income per capita), demand for faster and more reliable internet connectivity should pick up, particularly as service costs come down. A synergistic boost to demand can also be expected once Kosrae is likewise connected and the digital divide across th…		N22
			X4 (Digital Square V4), 126: Micronesia is listed under CommCare, ODK, RapidPro, as "known implementations of the tool by geography"		X4, 126
References
Government repositories	Website	Date	Comments	Selected for screening
	https://hsa.gov.fm/	2024-05-20	No documents retrieved. Note: no State Government websites for Chuuk and Kosrae https://gov.fm/index.php/state-government	0
	Website	Date	Comments	Selected for screening
	https://pohnpeistate.gov.fm/department-of-health-and-social-services-2/	2024-05-20		1
	Citation	Webpage
92	DOHSS Pohnpei State Government Annual Report 2021	https://pohnpeistate.gov.fm/wp-content/uploads/2022/03/DOHSS-Annual-Report-2021.pdf
	Website	Date	Comments	Selected for screening
	https://www.yapstate.gov.fm/	2024-05-20	No documents retrieved.	0
	Website	Date	Comments	Selected for screening
	https://tci.gov.fm/index.html	2024-05-20		3
	Citation	Webpage
93	Cybersecurity Roadmap for FSM December 2021	https://governmentfsm-my.sharepoint.com/personal/communications_tci_gov_fm/Documents/website_content/fsm_tci/communications/Cybersecurity_Roadmap_for_FSM_December_2021.pdf
94	Digital Federated States of Micronesia Project Environmental and Social Management Plan	https://tci.gov.fm/documents/communications/digitalfsm/digital-fsm-esmp-final-2019.pdf
95	Digital FSM Stakeholder Engagement Plan	https://tci.gov.fm/documents/communications/digitalfsm/digitalfsm-stakeholder-engagement-plan-no-track.pdf
Google Advanced	Search query (filter: 1 Jan 2015 – 1 Apr 2024)	Date	Comments	Selected for screening	Total results
Google.com	“electronic health record” OR “electronic medical record” OR “electronic patient record” OR “digital health record” OR “digital medical record” OR “digital patient record” OR “digital health” OR “eHealth” OR “health information system” site:.fm filetype:pdf	2024-05-18	http://shark.comfsm.fm › library › digitallibrary - no access (Error 403 - 'Forbidden')	8	16
	Citation	Webpage
96	Bid Announcement Electronic Health Records Project	https://gov.fm/files/Announcements/Electronic_Health_Records_Project_BID.pdf
97	Request for Proposals: Electronic Health Record Server Hardware Purchase and Installation Project	https://gov.fm/files/EHR_Servers_Request_for_Proposals_Final.pdf
Duplicate (92)	DOHSS Pohnpei State Government Annual Report 2021	https://pohnpeistate.gov.fm/wp-content/uploads/2022/03/DOHSS-Annual-Report-2021.pdf
Duplicate (94)	Digital Federated States of Micronesia Project Environmental and Social Management Plan	https://tci.gov.fm/documents/communications/digitalfsm/digital-fsm-esmp-final-2019.pdf
98	Second Update on the Implementation of the FSM COVID-19 Framework FSM National Taskforce on COVID-19	https://hsa.gov.fm/wp-content/uploads/2020/09/2nd-FSM-COVID-19-Update-V3-_final-002.pdf
99	Request for EOI Pacific Regional Connectivity Program 2- FSM Connectivity Project (P130592)	https://dofa.gov.fm/wp-content/uploads/2020/04/ICT_program_coordinator_REOI.pdf
Duplicate (95)	DIGITAL FSM Stakeholder Engagement Plan	https://tci.gov.fm/documents/communications/digitalfsm/digitalfsm-stakeholder-engagement-plan-no-track.pdf
100	FSM Strategic Development Plan 2004-2023	https://mra.fm/jp/wp-content/uploads/2020/11/news_StrategicPlan.pdf
Bilateral partners
Australian Government	Website	Date	Comments	Selected for screening
DFAT	https://www.dfat.gov.au/	2024-05-26	All documents found through https://www.dfat.gov.au/geo/countries-economies-and-regions	4
	Citation	Webpage
101	FSM Economic and Trade Fact Sheet	https://www.dfat.gov.au/sites/default/files/micr-cef.pdf
102	FSM Development Cooperation Fact Sheet	https://www.dfat.gov.au/sites/default/files/development-cooperation-fact-sheet-micronesia.pdf	Dated May 2024
103	FSM Aid Investment Plan 2016-17 to 2018-19	https://www.dfat.gov.au/sites/default/files/micronesia-aid-investment-plan-2016-19.pdf
104	FSM Aid Partnership Arrangement 2018-2022	https://www.dfat.gov.au/sites/default/files/australia-federated-states-of-micronesia-aid-partnership-arrangement-2018-2022.pdf
CHS	https://indopacifichealthsecurity.dfat.gov.au/	2024-05-26	No FSM documents found through Health Security Initiative 'Scoping Mission Reports' https://indopacifichealthsecurity.dfat.gov.au/health-security-initiative-2017-2022/scoping-mission-reports
New Zealand Government	Website	Date	Comments	Selected for screening
NZ MFAT	https://www.mfat.govt.nz/	2024-05-26	Documents found through FSM page https://www.mfat.govt.nz/en/aid-and-development/our-aid-partnerships-in-the-pacific	1
	Citation	Webpage
105	FSM Four Year Plan Dec 2021	https://www.mfat.govt.nz/assets/Aid/4YPs-2021-24/Federated-States-of-Micronesia-4-year-plan.pdf
NZ MOH	https://www.health.govt.nz/	2024-05-26	No relevant documents - Annual Reports refer to Polynesian Health Corridors but no detail	0
China Government	Website	Date	Comments	Selected for screening
China International Development Cooperation Agency (CIDCA)	http://en.cidca.gov.cn/	2024-04-08	No Annual Reports or other relevant documents on website reporting CIDCA's activities (FSM or generally)	0
Ministry of Foreign Affairs of the People’s Republic of China	https://www.fmprc.gov.cn/mfa_eng/	2024-04-08	No Annual Reports or other relevant documents on website reporting FMPRC's activities (FSM or generally)	0
Japan Government	Website	Date	Comments	Selected for screening
Japan International Cooperation Agency (JICA)	https://www.jica.go.jp/english/	2024-04-08	No FSM- or Pacific-specific reports on activities	0
Ministry of Foreign Affairs of Japan	https://www.mofa.go.jp/	2024-05-26	Documents found in Official Development Assistance section https://www.mofa.go.jp/policy/oda/page_000014.html	1
	Citation	Webpage
106	Rolling Plan for the Federated States of Micronesia Apr 2016	https://www.micronesia.emb-japan.go.jp/files/000211807.pdf
USA Government	Website	Date	Comments	Selected for screening
USAID	https://www.usaid.gov/	2024-05-26	Found in 'Where we work > Pacific Islands' https://www.usaid.gov/pacific-islands	1
	Citation	Webpage
107	FSM Country Profile 2023	https://www.usaid.gov/pacific-islands/federated-states-micronesia
US Department of State (DOS)	https://www.state.gov/	2024-05-26	Found in Countries & Areas	1
	Citation	Webpage
108	FSM Integrated Country Strategy 2022	https://www.state.gov/wp-content/uploads/2022/06/ICS_EAP_Micronesia_Public.pdf
Multilateral partners
WHO	Website	Date	Comments	Selected for screening
WHO IRIS	https://iris.who.int/	2024-05-26	Filter by WPRO	3
	Citation	Webpage
109	WHO country cooperation strategy at a glance: Micronesia (‎‎‎Federated States of)‎‎‎	https://iris.who.int/bitstream/handle/10665/136945/ccsbrief_fsm_en.pdf?sequence=1
110	WHO Country Cooperation Strategy 2018-2022 : Federated States of Micronesia	https://iris.who.int/bitstream/handle/10665/259918/WPRO-2017-DPM-013-fsm-eng.pdf?sequence=1
111	WHO country cooperation strategy for Federated States of Micronesia 2013-2017	https://iris.who.int/bitstream/handle/10665/206587/CCS_FSM_2013-2017_eng.pdf?sequence=1&isAllowed=y
WHO	https://www.who.int/	2024-05-26	Search country: https://www.who.int/publications/i Nothing additional to IRIS. No additional info in https://www.who.int/teams/digital-health-and-innovation/global-repository-on-national-digital-health-strategies
WHO Digital Health Atlas	https://digitalhealthatlas.org/en/-/	2024-05-26		1
	Citation	Webpage
112	Digital Health Atlas - FSM	https://digitalhealthatlas.org/en/-/dashboard/?country=121	No national or sub-national projects recorded
Global Digital Health Monitor	https://monitor.digitalhealthmonitor.org/	2024-05-26	FSM listed as "No Digital Health Indicators Available"	1
SPC	Website	Date	Comments	Selected for screening
SPC	https://www.spc.int/	2024-05-26	Found in https://www.spc.int/our-members/	7
	Citation	Webpage
113	Summary of the Pacific Community's 2015 work programme in Federated States of Micronesia	https://spccfpstore1.blob.core.windows.net/digitallibrary-docs/files/ed/ed0719953543bec8adf3c5e404a998e1.pdf?sv=2015-12-11&sr=b&sig=7mIwZOlqcNSGOSMz6VXcbsKfmgixn8MwLbJzlSp6EWw%3D&se=2024-11-21T23%3A18%3A05Z&sp=r&rscc=public%2C%20max-age%3D864000%2C%20max-stale%3D86400&rsct=application%2Fpdf&rscd=inline%3B%20filename%3D%22Summary_of_the_Pacific_Communitys_2015_work_programme_in_FSM.pdf%22
114	Country programme plan for Federated States of Micronesia: 2016	https://spccfpstore1.blob.core.windows.net/digitallibrary-docs/files/94/9454defa870f1d62725db3bcf51e2734.pdf?sv=2015-12-11&sr=b&sig=oFK6bX8YKA%2BBZ%2F4a7RV8fpL4MTcRYXWtvfFXXdr1a%2Bo%3D&se=2024-11-21T23%3A18%3A06Z&sp=r&rscc=public%2C%20max-age%3D864000%2C%20max-stale%3D86400&rsct=application%2Fpdf&rscd=inline%3B%20filename%3D%22Federated_States_of_Micronesia_country_programme_plan_2016.pdf%22
115	2017 Results Summary for the Federated States of Micronesia	https://spccfpstore1.blob.core.windows.net/digitallibrary-docs/files/fe/fece46116bfe0e4622cd4909cc814031.pdf?sv=2015-12-11&sr=b&sig=6yH4zQVWuDoPiBlw51A3UbKG31yj5Ceu5ZK5CF8FVCk%3D&se=2024-11-21T23%3A18%3A07Z&sp=r&rscc=public%2C%20max-age%3D864000%2C%20max-stale%3D86400&rsct=application%2Fpdf&rscd=inline%3B%20filename%3D%222017_Results_summary_for_the_Federated_States_of_Micronesia.pdf%22
116	Federated States of Micronesia Summary 2018	https://spccfpstore1.blob.core.windows.net/digitallibrary-docs/files/f8/f8a80d4300dbef5364a58091127d0684.pdf?sv=2015-12-11&sr=b&sig=FStNVDffiaxVloUzWZa%2BynPFj6ah%2FKrObUoLX9wSzwo%3D&se=2024-11-21T23%3A18%3A09Z&sp=r&rscc=public%2C%20max-age%3D864000%2C%20max-stale%3D86400&rsct=application%2Fpdf&rscd=inline%3B%20filename%3D%22Federated_States_of_Micronesia_Results_Summary_2018.pdf%22
117	Federated States of Micronesia Results Summary 2019	https://spccfpstore1.blob.core.windows.net/digitallibrary-docs/files/e3/e3e294b06503de97b66f2f81636354f2.pdf?sv=2015-12-11&sr=b&sig=4t8MsiNFdLrhSdpBydTpTFUoeF667TJ80LG%2BkjwtydU%3D&se=2024-11-21T23%3A18%3A10Z&sp=r&rscc=public%2C%20max-age%3D864000%2C%20max-stale%3D86400&rsct=application%2Fpdf&rscd=inline%3B%20filename%3D%22Federated_States_of_Micronesia_Results_Summary_2019.pdf%22
118	Federated States of Micronesia Results Summary 2020	https://spccfpstore1.blob.core.windows.net/digitallibrary-docs/files/e6/e67fe92f555dcc9339a4f71259a82411.pdf?sv=2015-12-11&sr=b&sig=kpO9wxNS1XJGG4lpB0YqO5k9n3t2uB16beQAJ6ER3ro%3D&se=2024-11-21T23%3A18%3A11Z&sp=r&rscc=public%2C%20max-age%3D864000%2C%20max-stale%3D86400&rsct=application%2Fpdf&rscd=inline%3B%20filename%3D%22Federated_States_of_Micronesia_Results_Summary_2020.pdf%22
119	Federated States of Micronesia Results Summary 2021	https://spccfpstore1.blob.core.windows.net/digitallibrary-docs/files/c2/c2181d17635b9903866893240f77374f.pdf?sv=2015-12-11&sr=b&sig=mSXnH5nLwvaFMDFlawAmimPnyEeORUzo8RMkySFdvhY%3D&se=2024-11-21T23%3A18%3A12Z&sp=r&rscc=public%2C%20max-age%3D864000%2C%20max-stale%3D86400&rsct=application%2Fpdf&rscd=inline%3B%20filename%3D%22Federated_States_Micronesia_Results_Summary_2021.pdf%22
SPC Public Health Division	https://php.spc.int/	2024-05-26	No additional FSM-specific reports	0
SPC Statistics for Development Division	https://sdd.spc.int/	2024-05-26	No relevant documents found https://sdd.spc.int/news?country=3&topic=&page=0 or https://sdd.spc.int/ck	0
World Bank	Website	Date	Comments	Selected for screening
World Bank	https://www.worldbank.org/en/home	2024-05-26	Found in https://documents.worldbank.org/en/publication/documents-reports Also checked projects https://projects.worldbank.org/en/projects-operations/projects-list?regionname_exact=East%20Asia%20and%20Pacific&countryshortname_exact=Fiji^East%20Asia%20and%20Pacific^Kiribati^Micronesia,%20Federated%20States%20of^Pacific%20Islands^Palau^Papua%20New%20Guinea^Samoa^Solomon%20Islands^Tonga^Tuvalu^Vanua…	2
	Citation	Webpage
120	Concept Project Information Document (PID) - Digital FSM - P170718 (English)	https://documents1.worldbank.org/curated/en/383761560829100337/pdf/Concept-Project-Information-Document-PID-Digital-FSM-P170718.pdf
121	World Bank Pacific Country Sheet - FSM	https://thedocs.worldbank.org/en/doc/ffa38419c918e0bcec6476537a8458ea-0070012021/original/FSM-Country-Insert-A4-Digital.pdf
308	Project Information Document - Digital Federated States of Micronesia - P170718 (English)	https://documents1.worldbank.org/curated/en/791101578622391269/pdf/Project-Information-Document-Digital-Federated-States-of-Micronesia-P170718.pdf
309	Federated States of Micronesia - Digital Federated States of Micronesia Project (English)	https://documents1.worldbank.org/curated/en/432601585596558171/pdf/Federated-States-of-Micronesia-Digital-Federated-States-of-Micronesia-Project.pdf
310	Disclosable Version of the ISR - Digital Federated States of Micronesia Project - P170718 - Sequence No : 01 (English)	https://documents1.worldbank.org/curated/en/862741593110380253/pdf/Disclosable-Version-of-the-ISR-Digital-Federated-States-of-Micronesia-Project-P170718-Sequence-No-01.pdf
311	Disclosable Version of the ISR - Digital Federated States of Micronesia Project - P170718 - Sequence No : 02 (English	https://documents1.worldbank.org/curated/en/446611609970078513/pdf/Disclosable-Version-of-the-ISR-Digital-Federated-States-of-Micronesia-Project-P170718-Sequence-No-02.pdf
312	Disclosable Version of the ISR - Digital Federated States of Micronesia Project - P170718 - Sequence No : 03 (English)	https://documents1.worldbank.org/curated/en/777221626861673670/pdf/Disclosable-Version-of-the-ISR-Digital-Federated-States-of-Micronesia-Project-P170718-Sequence-No-03.pdf
313	Disclosable Version of the ISR - Digital Federated States of Micronesia Project - P170718 - Sequence No : 04 (English)	https://documents1.worldbank.org/curated/en/099315101062297955/pdf/Disclosable0Ve0718000Sequence0No004.pdf
314	Disclosable Version of the ISR - Digital Federated States of Micronesia Project - P170718 - Sequence No : 05 (English)	https://documents1.worldbank.org/curated/en/099515006302299606/pdf/P170718010e4470b10be2b09cda586415d9.pdf
315	Disclosable Version of the ISR - Digital Federated States of Micronesia Project - P170718 - Sequence No : 06 (English)	https://documents1.worldbank.org/curated/en/099120212222230166/pdf/P170718063f84a0f90ace902786d4e88a97.pdf
316	Disclosable Version of the ISR - Digital Federated States of Micronesia Project - P170718 - Sequence No : 07 (English)	https://documents1.worldbank.org/curated/en/099062823100090296/pdf/P1707181c8f89e261192114f9119d311b38679c0e774.pdf
317	Disclosable Version of the ISR - Digital Federated States of Micronesia Project - P170718 - Sequence No : 08 (English)	https://documents1.worldbank.org/curated/en/099121123101012892/pdf/P17071807520df0e20981101e3ee224b5e6.pdf
318	Disclosable Version of the ISR - Digital Federated States of Micronesia Project - P170718 - Sequence No : 9 (English)	https://documents1.worldbank.org/curated/en/099061224150538601/pdf/P1707181c9caa80291a67c1b473d8822aae.pdf
ADB	Website	Date	Comments	Selected for screening
ADB	https://www.adb.org/	2024-05-26	Found in https://www.adb.org/where-we-work/ and https://www.adb.org/search0/subtype/country-planning-documents-1020/type/institutional_document . Also checked projects (country filter + sector as health, information communication and technology, or multisector https://www.adb.org/projects/.	3
	Citation	Webpage
122	ADB Member Fact Sheet - FSM (Apr 2024)	https://www.adb.org/sites/default/files/publication/27761/fsm-2023.pdf
123	Federated States of Micronesia: Country Operations Business Plan (2015-2017)	https://www.adb.org/sites/default/files/institutional-document/110928/cobp-fsm-2015-2017.pdf
124	Federated States of Micronesia: Country Operations Business Plan (2016-2018)	https://www.adb.org/sites/default/files/institutional-document/175340/cobp-fsm-2016-2018.pdf
IHME	Website	Date	Comments	Selected for screening
IHME	https://www.healthdata.org/	2024-04-21	No keywords related to EHRs, EMRs, digital health	0
Pacific Islands Forum Secretariat	Website	Date	Comments	Selected for screening
Pacific Islands Forum Secretariat	https://forumsec.org/	2024-05-26	No FSM-specific info	0
Philanthropic partners
Clinton Health Access Initiative (CHAI)	Website	Date	Comments	Selected for screening
Clinton Health Access Initiative (CHAI)	https://www.clintonhealthaccess.org/	2024-05-26	No FSM-specific info (not listed in Where We Work)	0
Bloomberg Philanthropies	Website	Date	Comments	Selected for screening
Bloomberg Philanthropies	https://www.bloomberg.org/	2024-05-26	No FSM-specific info.	1
	Citation	Webpage
125	SCORE for Health Data - FSM	https://cdn.who.int/media/docs/default-source/documents/ddi/score/country-profiles/who_score_fsm_en.pdf?sfvrsn=fefda2f6_1	Found through Global SCORE Report during regional search for Bloomberg Philanthropies	Updated 2021: * Standardized system of electronic data entry (aggregate reporting) at the district or comparable level No data * System of electronic capture of patient level health data in primary care health facilities which is standardized and fully interoperable with aggregated routine HIS No data * System of electronic capture of patient level health data in hospitals which is standardized a…
Bill & Melinda Gates Foundation	Website	Date	Comments	Selected for screening
Bill & Melinda Gates Foundation	https://www.gatesfoundation.org/	2024-05-26	No FSM-specific info	0
CDC Foundation	Website	Date	Comments	Selected for screening
CDC Foundation	https://www.cdcfoundation.org/	2024-05-26	No FSM-specific info	0
Vital Strategies	Website	Date	Comments	Selected for screening
Vital Strategies	https://www.vitalstrategies.org/	2024-05-26	No FSM-specific info. FSM not listed in publications search country filter https://www.vitalstrategies.org/resources/	0
Plan International	Website	Date	Comments	Selected for screening
Plan International	https://plan-international.org/	2024-05-26	No FSM-specific info. FSM not listed in 'Where we work'.	0
PATH	Website	Date	Comments	Selected for screening
PATH	https://www.path.org/	2024-05-26	No FSM-specific info. FSM not listed in 'Where we work'. Digital Square is a PATH co-initiative.	1
	Citation	Webpage
126	Global Goods Map - FSM	https://digitalsquare.org/global-goods-map	Interactive on website - data exported 20240525 [saved in Philanthropic-PATH folder]. CommCare, ODK, RapidPro listed.
Snowball sampling	Citation	Webpage	Comments	Selected for screening
295	FSM - GHS Index Justification 2021	https://ghsindex.org/wp-content/uploads/2021/12/Micronesia-Federated-States-of.pdf	2024-08-18	1

## Sheet: Kiribati
Metric	Guidance	Response	Details		References
eHealth Foundations
National policies or strategies
National eHealth policy or strategy	Does a national eHealth policy exist?	No	G31, p65: "The Kiribati HIS Strategic Action Plan 2012–2015 outlines a vision for “timely, quality and accessible health information to strengthen health policies and services”." G31, p63: "National policy/strategy e-Health - Yes"		G31 - N/A
	Is it in date?
	Does it include any reference to a national EHR?
	Does it include any reference to legislation governing the use of the national EHR, health data, or patient data?
	Does a national eHealth strategy exist?	Unclear	G31, p63: "National policy/strategy e-Health - Yes" 203, p22 - National ICT policy has a section on Development and Strategies, which includes sub-section on E-Health Care Services: "Government will promote online medical services. 8.9 E-Health Care Services including those on outer islands. This will bring better reporting and more accurate information, and support for health clinic nurses. 8.9.…		G31 - N/A, G10c 203, 252
	Is it in date?
	Does it include any reference to a national EHR?
	Does it include any reference to legislation governing the use of the national EHR, health data, or patient data?
National health information system (HIS) policy or strategy	Does a national health information system (HIS) policy exist?	No	208 (2015), p3: "The WHO Health Information Systems (HIS) Rapid Assessment Tool was used to guide discussions with the current MHMS HIS Manager. The assessment highlighted significant gaps in the current system across all six HIS components: o There is no national HIS policy or committee to guide strategic direction o While legislation exists for vital statistics and notifiable diseases, it is no…		208
	Is it in date (includes current year - 2024)?
	Does it include any reference to a national EHR?
	Does it include any reference to legislation governing the use of the national EHR, health data, or patient data?
	Does a national health information system (HIS) strategy exist?	No	G31, p65: "The Kiribati HIS Strategic Action Plan 2012–2015 outlines a vision for “timely, quality and accessible health information to strengthen health policies and services”." G31, p63: "National policy/strategy HIS - No" 208 (2015), p4: "While aware of the HIS Strategy developed in 2012 with support of the Australian Institute of Health and Welfare, the HIS Manager acknowledged it had not bee…		G31 208
	Is it in date (includes current year - 2024)?
	Does it include any reference to a national EHR?
	Does it include any reference to legislation governing the use of the national EHR, health data, or patient data?		G31, p63: "Legal framework for EHR data sharing - No"		G31
Electronic health records (EHRs)
EHR country overview
National EHR system	Is a national EHR available (regardless of implementation status)?	Yes	G28, p46 (WHO-Kiribati national strategic priorities 2018-2022): "1.2 Support efforts to improve health workforce capacity, quality of health data and information systems, rational and efficient use of health resources such as finances, medical supplies and drugs, effective procurement and supply management, and quality of service delivery, supervision and monitoring." G31, p65: "There are two se…		G28, G31, G42, H1, X1, X2, X3, X4 208, 252, 256, 258, 298
	What is the name of the national EHR?	Other
	Is implementation of the national EHR currently in progress?
	What year did implementation of the national EHR begin?	2012
	What year was implementation of the national EHR completed?
EHR core features	Patient ID
	Medical history
	Diagnoses
	Medications
	Immunisations
	Prescriptions
	Treatment plans
	Allergies
	Decision support
	Patient portal
	Reporting		G41, p15: "Interoperability of data was described as an issue, and attempts are being made across the Region to interlink information systems including raw data sharing in Japan and a memorandum of understanding in Kiribati between the Bureau of Statistics and the Ministry of Health. The interoperability of data systems was emphasized as a barrier to efficient use of data, and coordination and co…		G41
Legislation governing the use of the national EHR system	Is there any reference to legislation governing the use of the national EHR?	Unclear	252, p15: "Legal framework or policies exist for health information systems and are enforced" - no information		252
Health facilities with EHR
Primary care facilities (e.g. clinics and health care centres)	In how many primary care facilities has the national EHR been implemented? (List them in Details)	0			258
	How many total primary care facilities are there? (List them in Details)	112	Health facility breakdown: Hospitals 4 (1 of these is the national referral hospital TCH) Community Health Centres 21 Clinics 91		Tupaia.org
	What percentage of primary care facilities have the national EHR implemented? (This is auto-calculated based on previous inputs. If % coverage is reported in literature, explain in Details.)	0
	Primary care facility coverage status	Low
Secondary care facilities (e.g. hospitals, emergency care)	In how many secondary care facilities has the national EHR been implemented? (List them in Details)	1	258, p34: "Strengthen KHIS plus other robust health information system (data collection, analysis, reporting, use) for all clinical (including central and district hospitals) and allied health services. Baseline: TCH and Betio only operating on KHIS and not consistently accessible. KHIS and PAC systems currently inconsistent, not readily accessible. 2023 Targets: All hospitals to have operating s…		258
	How many total secondary care facilities are there? (List them in Details)	3	Health facility breakdown: Hospitals 4 (1 of these is the national referral hospital TCH) Community Health Centres 21 Clinics 91		Tupaia.org
	What percentage of secondary care facilities have the national EHR implemented? (This is auto-calculated based on previous inputs. If % coverage is reported in literature, explain in Details.)	0.333333
	Secondary care facility coverage status	Medium
Tertiary care facilities (e.g. specialized care, referral from primary/secondary care)	In how many tertiary care facilities has the national EHR been implemented? (List them in Details)	1	258, p34: "Strengthen KHIS plus other robust health information system (data collection, analysis, reporting, use) for all clinical (including central and district hospitals) and allied health services. Baseline: TCH and Betio only operating on KHIS and not consistently accessible. KHIS and PAC systems currently inconsistent, not readily accessible. 2023 Targets: All hospitals to have operating s…		258
	How many total tertiary care facilities are there? (List them in Details)	1	Health facility breakdown: Hospitals 4 (1 of these is the national referral hospital TCH) Community Health Centres 21 Clinics 91		Tupaia.org
	What percentage of tertiary care facilities have the national EHR implemented? (This is auto-calculated based on previous inputs. If % coverage is reported in literature, explain in Details.)	1
	Tertiary care facility coverage status	Very High
	How have you determined which facilities are primary, secondary and tertiary care? (E.g. Ministry of Health delineation of facilities)
	National EHR coverage	0.0172414
	National EHR coverage status	Low
Other electronic systems (or EHR features)
Laboratory information systems	Is a laboratory information system available (regardless of implementation status)?		256, p13: "MHMS is also actively exploring options for better management of medical records and patient data, as well as for a laboratory information management system"		256
	What is the name of the laboratory information system?
	Is implementation of the laboratory information system currently in progress?
	How many sites is the laboratory information system implemented in? (List sites in Details)
	What year did implementation of the laboratory information system begin?
	What year was implementation of the laboratory information system completed?
	Is the laboratory information system a feature of the national EHR, integrated with the EHR, or separate from the EHR (standalone)?
Pathology information systems	Is a pathology information system available (regardless of implementation status)?
	What is the name of the pathology information system?
	Is implementation of the pathology information system currently in progress?
	How many sites is the pathology information system implemented in? (List sites in Details)
	What year did implementation of the pathology information system begin?
	What year was implementation of the pathology information system completed?
	Is the pathology information system a feature of the national EHR, integrated with the EHR, or separate from the EHR (standalone)?
Pharmacy information systems	Is a pharmacy information system available (regardless of implementation status)?	Yes
	What is the name of the pharmacy information system?	mSupply	B1, p14: "In Kiribati, Tupaia has supported the MoH using mSupply Mobile as a stock management system in five primary healthcare facilities, with plans to roll out to a total of 12 facilities. This resulted in an increase in medicine availability by 22 per cent in 2019, with the number of urgent orders placed by clinics halving over the last two years." G31, p65: "mSupply is used at the health ce…		B1, G31 254, 256
	Is implementation of the pharmacy information system currently in progress?	No
	How many sites is the pharmacy information system implemented in? (List sites in Details)	Subnational	See above		254
	What year did implementation of the pharmacy information system begin?	2008	See above		256
	What year was implementation of the pharmacy information system completed?
	Is the pharmacy information system a feature of the national EHR, integrated with the EHR, or separate from the EHR (standalone)?
PACS	Is a PACS available (regardless of implementation status)?
	What is the name of the PACS?
	Is implementation of the PACS currently in progress?
	How many sites is the PACS implemented in? (List sites in Details)
	What year did implementation of the PACS begin?
	What year was implementation of the PACS completed?
	Is the PACS a feature of the national EHR, integrated with the EHR, or separate from the EHR (standalone)?
Automatic vaccination alerting system	Is an automatic vaccination alerting system available (regardless of implementation status)?
	What is the name of the automatic vaccination alerting system?
	Is implementation of the automatic vaccination alerting system currently in progress?
	How many sites is the automatic vaccination alerting system implemented in? (List sites in Details)
	What year did implementation of the automatic vaccination alerting system begin?
	What year was implementation of the automatic vaccination alerting system completed?
	Is the automatic vaccination alerting system a feature of the national EHR, integrated with the EHR, or separate from the EHR (standalone)?
ICT-assisted functions (or EHR features)
Electronic medical billing systems	Is an electronic medical billing system available (regardless of implementation status)?
	What is the name of the aelectronic medical billing system?
	Is implementation of the electronic medical billing system currently in progress?
	How many sites is the electronic medical billing system implemented in? (List sites in Details)
	What year did implementation of the electronic medical billing system begin?
	What year was implementation of the electronic medical billing system completed?
	Is the electronic medical billing system a feature of the national EHR, integrated with the EHR, or separate from the EHR (standalone)?
Supply chain management information systems	Is a supply chain management information system available (regardless of implementation status)?	Yes	B1, p14: "In Kiribati, Tupaia has supported the MoH using mSupply Mobile as a stock management system in five primary healthcare facilities, with plans to roll out to a total of 12 facilities. This resulted in an increase in medicine availability by 22 per cent in 2019, with the number of urgent orders placed by clinics halving over the last two years." G31, p65: "mSupply is used at the health ce…		B1, G31 254, 256
	What is the name of the supply chain management information system?	mSupply
	Is implementation of the supply chain management information system currently in progress?	No
	How many sites is the supply chain management information system implemented in? (List sites in Details)	Subnational	See above		254
	What year did implementation of the supply chain management information system begin?	2008	See above		256
	What year was implementation of the supply chain management information system completed?
	Is the supply chain management information system a feature of the national EHR, integrated with the EHR, or separate from the EHR (standalone)?
Human resources for health information systems	Is a human resources for health information system available (regardless of implementation status)?
	What is the name of the human resources for health information system?
	Is implementation of the human resources for health information system currently in progress?
	How many sites is the human resources for health information system implemented in? (List sites in Details)
	What year did implementation of the human resources for health information system begin?
	What year was implementation of the human resources for health information system completed?
	Is the human resources for health information system a feature of the national EHR, integrated with the EHR, or separate from the EHR (standalone)?
Other
			G20 (2018), p12-13: " Key challenges for HIS development include: o data quality and completeness:  Lack of unique patient records (IDs and health records);  incomplete or late data submission on MS1 forms;  no quarterly reporting from other health departments unless HIS requests it;  undiagnosed discharge summary;  Undercounting of nurses compared with national census; o human resources: …		G20
			X4 (Digital Square V4): Also lists Kiribati under "Known implementations of the tool by geography" for Tupaia, RapidPro, SanteMPI, OpenMRS, ODK 253: The following products are listed for Kiribati: ODK, OpenMRS, RapidPro, SanteMPI, Tamanu, Tupaia.		X4, 253
			216, p1: "Australia supported... establishment of new partnerships, including with the University of Auckland on non-communicable disease digital health"		216
			233, p25: "20 PICTs now have their Civil Registration and Vital Statistics (CRVS) systems profiled, documented, centralised and published on the SDD website for the first time. Guidelines on the implementation of digital CRVS systems was completed and published."		233
			236, p8 (2021): "Component 2: Strengthening quality and range of services provided through hospitals... MHMS identified the following core needs for support under the proposed project:... (b) enhancement of the health information system (i.e., collection, storage and connectivity) building on ongoing efforts..." 238, p1 (2023): "The project remains highly relevant to the Ministry of Health and Me…		236, 238, 254
			242, p20: "Access to healthcare services is hampered through the inability to verify identification are hospitals and clinics. The format of a citizen’s name may differ from their birth certificate/national ID card and the naming convention of their health record. The ability to access digital services and to verify identity will remove substantial barriers for many I-Kiribati. In addition, the a…		242, 254
			254, p6-7: "There are 14 digital health implementations currently being used in Kiribati. One (Internet of Good Things) is implemented at the national level and the remaining 13 are implemented at the sub-national level... ● DHIS2 ● DHIS2 Tracker Capture ● mSupply ● Tupaia ● ONA Canopy ● Mapinfo ● RapidPro ● Talkwalker ● Bespoke (MS Excel) Electronic Medical Record ● Bespoke (PHP & MySQL) Civil R…		254
			Y1: Kiribati - EMR (Other - name not specified) implemented sub-nationally; LMIS and pharmacy info system (mSupply) implemented sub-nationally; Multiple other systems listed as being implemented sub-nationally		Y1
References
Government repositories	Website	Date	Comments	Selected for screening
	https://mhms.gov.ki/	2024-05-20	No documents retrieved. Documents/Publications and Policies and Projects links not linking to anything.	0
	Website	Date	Comments	Selected for screening
	https://www.mict.gov.ki/	2024-05-20	Found in Publications tab. Did not select World Bank project docs (more relevant docs found in World Bank search section). Also search Projects and Documents tabs - no further documents retrieved.	4
	Citation	Webpage
203	National ICT Policy 2019	https://www.mict.gov.ki/sites/default/files/National%20ICT%20Policy.pdf
204	National Cybersecurity Strategy 2020	https://www.mict.gov.ki/sites/default/files/National%20Cybersecurity%20Policy_0.pdf
205	Digital Government Master Plan 2021	https://www.mict.gov.ki/sites/default/files/Digital%20Government%20Master%20Plan.pdf
206	MICTTD Strategic Plan 2021-2024	https://www.mict.gov.ki/sites/default/files/MICTTD%20MSP%202021-2023.pdf
Google Advanced	Search query (filter: 1 Jan 2015 – 1 Apr 2024)	Date	Comments	Selected for screening	Total results
Google.com	“electronic health record” OR “electronic medical record” OR “electronic patient record” OR “digital health record” OR “digital medical record” OR “digital patient record” OR “digital health” OR “eHealth” OR “health information system” site:.ki filetype:pdf	2024-05-18		2	2
	Citation	Webpage
207	Kiribati Health Sector Record of Mission: World Bank Health Visit 2 – 5 March 2015	https://www.mfed.gov.ki/sites/default/files/Kiribati%20Health%20%20Final%20Draft%20Record%20of%20Mission%20March%202015.pdf
208	Kiribati Health Sector Support Program Aide Memoire- Joint World Bank/WHO Health Team Visit 23 September to 1 October 2015	https://www.mfed.gov.ki/sites/default/files/Kiribati_Joint%20Donor%20Health%20Mission%20Aide%20Memoire%20%2012%20Oct.pdf
Bilateral partners
Australian Government	Website	Date	Comments	Selected for screening
DFAT	https://www.dfat.gov.au/	2024-08-12	All documents found through https://www.dfat.gov.au/geo/countries-economies-and-regions	14
	Citation	Webpage
209	Kiribati Aid Program Performance Report 2015-16	https://www.dfat.gov.au/sites/default/files/kiribati-appr-2015-16.pdf
210	Kiribati Aid Program Performance Report 2016-17	https://www.dfat.gov.au/sites/default/files/kiribati-appr-2016-17.pdf
211	Kiribati Aid Program Performance Report 2017-18	https://www.dfat.gov.au/sites/default/files/kiribati-appr-2017-18.pdf
212	Kiribati Aid Program Performance Report 2018-19	https://www.dfat.gov.au/sites/default/files/kiribati-appr-2018-19.pdf
213	2019-20 Kiribati Development Program Progress Report	https://www.dfat.gov.au/sites/default/files/kiribati-program-progress-report-2019-20.pdf
214	2020-21 Kiribati Development Program Progress Report	https://www.dfat.gov.au/sites/default/files/2020-21-kiribati-development-program-progress-report.pdf
215	2021-22 Kiribati Development Program Progress Report	https://www.dfat.gov.au/sites/default/files/2021-22-kiribati-development-program-progress-report.pdf
216	2022-23 Kiribati Development Program Progress Report	https://www.dfat.gov.au/sites/default/files/2022-23-kiribati-development-program-progress-report.pdf
217	Kiribati–Australia Partnership for Development	https://www.dfat.gov.au/sites/default/files/Australia_Kiribati_Partnership_for_Development.pdf
218	Kiribati Facility Mid Term Review 2019	https://www.dfat.gov.au/sites/default/files/kiribati-facility-mtr.pdf
219	Kiribati Facility Mid Term Review 2019 Management Response report	https://www.dfat.gov.au/sites/default/files/kiribati-facility-mtr-management-response.pdf
220	Kiribati COVID-19 Development Response Plan	https://www.dfat.gov.au/sites/default/files/covid-response-plan-kiribati.pdf
221	Kiribati COVID-19 Development Response Plan - Kiribati Annex	https://www.dfat.gov.au/sites/default/files/covid-response-plan-kiribati-annex.pdf
222	Kiribati Development Cooperation Factsheet (May 2024)	https://www.dfat.gov.au/sites/default/files/development-cooperation-fact-sheet-kiribati.pdf
CHS	https://indopacifichealthsecurity.dfat.gov.au/	2024-08-12	No documents found through Health Security Initiative 'Scoping Mission Reports' https://indopacifichealthsecurity.dfat.gov.au/health-security-initiative-2017-2022/scoping-mission-reports	0
New Zealand Government	Website	Date	Comments	Selected for screening
NZ MFAT	https://www.mfat.govt.nz/	2024-08-12	Documents found through COUNTRY page https://www.mfat.govt.nz/en/countries-and-regions/australia-and-pacific	1
	Citation	Webpage
223	Kiribati Four Year Plan (Oct 2021)	https://www.mfat.govt.nz/assets/Aid/4YPs-2021-24/Kiribati-4YP.pdf
NZ MOH	https://www.health.govt.nz/	2024-08-12	No relevant documents - Annual Reports refer to Polynesian Health Corridors but no detail
China Government	Website	Date	Comments	Selected for screening
China International Development Cooperation Agency (CIDCA)	http://en.cidca.gov.cn/	2024-04-08	No Annual Reports or other relevant documents on website reporting CIDCA's activities (Kiribati or generally)	0
Ministry of Foreign Affairs of the People’s Republic of China	https://www.fmprc.gov.cn/mfa_eng/	2024-04-08	No Annual Reports or other relevant documents on website reporting FMPRC's activities (Kiribati or generally)	0
Japan Government	Website	Date	Comments	Selected for screening
Japan International Cooperation Agency (JICA)	https://www.jica.go.jp/english/	2024-08-12	Kiribati not listed in Where We Work https://www.jica.go.jp/english/overseas/. No relevant Evaluation Reports https://www2.jica.go.jp/en/evaluation/index.php?anken=&area1=Oceania&country1=&area2=&country2=&area3=&country3=&field1=&field2=&field3=&start_from=&start_to=&fiscal_from=&fiscal_to=&search=Search	0
Ministry of Foreign Affairs of Japan	https://www.mofa.go.jp/	2024-08-12	Documents found in Official Development Assistance section https://www.mofa.go.jp/policy/oda/page_000014.html	1
	Citation	Webpage
224	Rolling Plan for Kiribati (Apr 2016)	https://www.fj.emb-japan.go.jp/eco_corporation/kiribati/Rolling%20Plan%20for%20Kiribati%202016.pdf
USA Government	Website	Date	Comments	Selected for screening
USAID	https://www.usaid.gov/	2024-08-12	Found in 'Where we work > Pacific Islands' https://www.usaid.gov/pacific-islands	1
	Citation	Webpage
225	Kiribati Country Profile 2023	https://www.usaid.gov/sites/default/files/2023-08/Kiribati-CountryProfile-2023.pdf
US Department of State (DOS)	https://www.state.gov/	2024-08-12	Found in Countries & Areas	1	(Duplicate 174)
	Citation	Webpage
Duplicate (174)	Integrated Country Strategy Fiji, Kiribati, Nauru, Tonga, Tuvalu	https://www.state.gov/wp-content/uploads/2024/05/ICS_Fiji_28MAY2024_PUBLIC.pdf
Multilateral partners
WHO	Website	Date	Comments	Selected for screening
WHO IRIS	https://iris.who.int/	2024-08-12	Filter by WPRO and 'Title contains' Kiribati	2
	Citation	Webpage
226	WHO country cooperation strategy for Kiribati 2013-2017	https://iris.who.int/bitstream/handle/10665/206585/CCS_KIR_2013-2017_eng.pdf?sequence=1&isAllowed=y			Generic Pacific HIS info only - nothing Kiribati specific
227	WHO Country Cooperation Strategy 2018-2022: Kiribati	https://iris.who.int/bitstream/handle/10665/259916/WPRO-2017-DPM-011-kir-eng.pdf?sequence=1&isAllowed=y			Generic Pacific HIS info only - nothing Kiribati specific
WHO	https://www.who.int/	2024-08-12	Search country: https://www.who.int/publications/i Nothing additional to IRIS. No additional info in https://www.who.int/teams/digital-health-and-innovation/global-repository-on-national-digital-health-strategies	0
WHO Digital Health Atlas	https://digitalhealthatlas.org/en/-/	2024-08-12	Website no longer loading.	0
Global Digital Health Monitor	https://monitor.digitalhealthmonitor.org/	2024-08-12	Kiribati listed as "No Digital Health Indicators Available"	1
SPC	Website	Date	Comments	Selected for screening
SPC	https://www.spc.int/	2024-08-12	Found in https://www.spc.int/our-members/. Note: no 2019 report.	7
	Citation	Webpage
228	Summary of the Pacific Community's 2015 work programme in Kiribati	https://spccfpstore1.blob.core.windows.net/digitallibrary-docs/files/81/81ab25bd469f409513d8e2c2dbc978de.pdf?sv=2015-12-11&sr=b&sig=Aeu%2B1LR%2FGiXuViGn%2B9xn1FLtmeg8Ytab47Nck%2BzVgzw%3D&se=2025-02-08T00%3A16%3A12Z&sp=r&rscc=public%2C%20max-age%3D864000%2C%20max-stale%3D86400&rsct=application%2Fpdf&rscd=inline%3B%20filename%3D%22Summary_of_the_Pacific_Communitys_2015_work_programme_in_Kiribati.pd…
229	Country programme plan for Kiribati: 2016	https://spccfpstore1.blob.core.windows.net/digitallibrary-docs/files/15/154edd94cbb7e726f3644609f5d787df.pdf?sv=2015-12-11&sr=b&sig=TGxBwutOAKo%2ButEJHQNNMwNPYGmioVcvSTn%2F2F1hwJU%3D&se=2025-02-08T00%3A16%3A13Z&sp=r&rscc=public%2C%20max-age%3D864000%2C%20max-stale%3D86400&rsct=application%2Fpdf&rscd=inline%3B%20filename%3D%22Kiribati_country_programme_plan_2016.pdf%22
230	2017 Results Summary for Kiribati	https://spccfpstore1.blob.core.windows.net/digitallibrary-docs/files/87/87cdf4e9c53f63ccb6f1cc3f16678729.pdf?sv=2015-12-11&sr=b&sig=Zb4OJq5wne4HYCmtMl9Hx3fchtBdq82OE5sllhPFXuk%3D&se=2025-02-08T00%3A16%3A15Z&sp=r&rscc=public%2C%20max-age%3D864000%2C%20max-stale%3D86400&rsct=application%2Fpdf&rscd=inline%3B%20filename%3D%222017_Results_Summary_for_Kiribati.pdf%22
231	Kiribati Results Summary 2018	https://spccfpstore1.blob.core.windows.net/digitallibrary-docs/files/8a/8ab0420c4bc886ecb0bcf9f0dd8fa05a.pdf?sv=2015-12-11&sr=b&sig=cehUuxaAp7YW5jH0JcX2Rp6KO77%2FmaUs2Gsbt2YAcsA%3D&se=2025-02-08T00%3A16%3A16Z&sp=r&rscc=public%2C%20max-age%3D864000%2C%20max-stale%3D86400&rsct=application%2Fpdf&rscd=inline%3B%20filename%3D%22Kiribati_Results_Summary_2018.pdf%22
232	Kiribati Results Summary 2020	https://spccfpstore1.blob.core.windows.net/digitallibrary-docs/files/26/26d8a6e572a37e73aedb9c100bac40cd.pdf?sv=2015-12-11&sr=b&sig=hjVkgorRKCe6GgJeUscJJPQmEN0cPQBmxOq%2Bgv51%2FSc%3D&se=2025-02-08T00%3A16%3A17Z&sp=r&rscc=public%2C%20max-age%3D864000%2C%20max-stale%3D86400&rsct=application%2Fpdf&rscd=inline%3B%20filename%3D%22Kiribati_Results_Summary_2020.pdf%22
233	Kiribati Results Summary 2021	https://spccfpstore1.blob.core.windows.net/digitallibrary-docs/files/19/195e08673aaf6814f7dbf74a7b90cb4f.pdf?sv=2015-12-11&sr=b&sig=gxihSZvAGxZyZdVmsA2XuVpP6kTqFXKROlzJQu7FcQE%3D&se=2025-02-08T00%3A16%3A19Z&sp=r&rscc=public%2C%20max-age%3D864000%2C%20max-stale%3D86400&rsct=application%2Fpdf&rscd=inline%3B%20filename%3D%22Kiribati_Results_Summary_2021.pdf%22
234	Kiribati Results Summary 2022	https://spccfpstore1.blob.core.windows.net/digitallibrary-docs/files/19/1971281ad06e22c044f6ba4bad382828.pdf?sv=2015-12-11&sr=b&sig=xieCpOGbtccrQ9sWZoQ3DDirvReDg5oEZpd6jZxomtQ%3D&se=2025-02-08T00%3A16%3A21Z&sp=r&rscc=public%2C%20max-age%3D864000%2C%20max-stale%3D86400&rsct=application%2Fpdf&rscd=inline%3B%20filename%3D%22Kiribati_Results_Summary_2022.pdf%22
SPC Public Health Division	https://php.spc.int/	2024-08-12	No additional Kiribati-specific reports	0
SPC Statistics for Development Division	https://sdd.spc.int/	2024-08-12	Filter by country https://sdd.spc.int/news?country=&topic= See country stats https://sdd.spc.int/ No docs retrieved	0
World Bank	Website	Date	Comments	Selected for screening
World Bank	https://www.worldbank.org/en/home		Found in https://documents.worldbank.org/en/publication/documents-reports Also checked projects https://projects.worldbank.org/en/projects-operations/projects-list?regionname_exact=East%20Asia%20and%20Pacific&countryshortname_exact=Fiji^East%20Asia%20and%20Pacific^Kiribati^Micronesia,%20Federated%20States%20of^Pacific%20Islands^Palau^Papua%20New%20Guinea^Samoa^Solomon%20Islands^Tonga^Tuvalu^Vanua…	14
	Citation	Webpage
235	World Bank Pacific Country Sheet - Kiribati	https://thedocs.worldbank.org/en/doc/06fcab13c59e17b6686ce683aa6ee2b6-0070012024/original/2402-WB-Pacific-Country-Sheets-KIRIBATI-final.pdf
236	Concept Project Information Document (PID) - Kiribati Health Systems Strengthening Project - P176306 (English)	https://documents1.worldbank.org/curated/en/199051627666256884/pdf/Concept-Project-Information-Document-PID-Kiribati-Health-Systems-Strengthening-Project-P176306.pdf
237	Disclosable Version of the ISR - Kiribati Health Systems Strengthening Project - P176306 - Sequence No : 01 (English)	https://documents1.worldbank.org/curated/en/099145010142224059/pdf/P17630601972c409d0889b00098accb88fa.pdf
238	Disclosable Version of the ISR - Kiribati Health Systems Strengthening Project - P176306 - Sequence No : 02 (English)	https://documents1.worldbank.org/curated/en/099072003212329457/pdf/P176306015269a00e0b06507e24497159b9.pdf
239	Disclosable Version of the ISR - Kiribati Health Systems Strengthening Project - P176306 - Sequence No : 03 (English)	https://documents1.worldbank.org/curated/en/099122123045518294/pdf/P176306195e80b0891897a149fead94592f.pdf
240	Disclosable Version of the ISR - Kiribati Health Systems Strengthening Project - P176306 - Sequence No : 04 (English)	https://documents1.worldbank.org/curated/en/099030524093516895/pdf/P1763061d959b90991804b111a30d622841.pdf
256	Project Appraisal Document - Kiribati - Health Systems Strengthening Project (English)	https://documents1.worldbank.org/curated/en/643411649085425281/pdf/Kiribati-Health-Systems-Strengthening-Project.pdf
241	Concept Project Information Document (PID) - Kiribati Digital Government Project - P176108 (English)	https://documents1.worldbank.org/curated/en/164781631299073813/pdf/Concept-Project-Information-Document-PID-Kiribati-Digital-Government-Project-P176108.pdf
242	Project Information Document - Kiribati Digital Government Project - P176108 (English)	https://documents1.worldbank.org/curated/en/099925002112228830/pdf/Project0Inform0t0Project000P176108.pdf
243	Disclosable Version of the ISR - Kiribati Digital Government Project - P176108 - Sequence No : 01 (English)	https://documents1.worldbank.org/curated/en/099310010192237949/pdf/P1761080a489cc0a60a91f00d8cdf636c40.pdf
244	Disclosable Version of the ISR - Kiribati Digital Government Project - P176108 - Sequence No : 02 (English)	https://documents1.worldbank.org/curated/en/099440112242239735/pdf/P1761080a3accc07f0b7dc09730e50d005c.pdf
245	Disclosable Version of the ISR - Kiribati Digital Government Project - P176108 - Sequence No : 03 (English)	https://documents1.worldbank.org/curated/en/099175003142333485/pdf/P1761080c85eaf0f70aa1f08fd4b09ce0cd.pdf
246	Disclosable Version of the ISR - Kiribati Digital Government Project - P176108 - Sequence No : 04 (English)	https://documents.worldbank.org/en/publication/documents-reports/documentdetail/099063023065561964/p1761080f9aa32092097fe04e39f8ce5599
247	Disclosable Version of the ISR - Kiribati Digital Government Project - P176108 - Sequence No : 05 (English)	https://documents1.worldbank.org/curated/en/099111623165022069/pdf/P17610804482ea073085bb0efd331961bda.pdf
248	Disclosable Version of the ISR - Kiribati Digital Government Project - P176108 - Sequence No : 6 (English)	https://documents1.worldbank.org/curated/en/099060924221010476/pdf/P17610818363a20f1182691f9bb34facb33.pdf
ADB	Website	Date	Comments	Selected for screening
ADB	https://www.adb.org/	2024-08-12	Found in https://www.adb.org/where-we-work/ and https://www.adb.org/search0/subtype/country-planning-documents-1020/type/institutional_document . Also checked projects (country filter + sector as health, information communication and technology, or multisector https://www.adb.org/projects/.	5
	Citation	Webpage
249	Kiribati: Country Operations Business Plan (2016–2018)	https://www.adb.org/sites/default/files/institutional-document/176286/cobp-kir-2016-2018.pdf
250	Kiribati: Country Operations Business Plan (2017-2019)	https://www.adb.org/sites/default/files/institutional-document/204421/cobp-kir-2017-2019.pdf
251	ADB Member Fact Sheet - Kiribati (Apr 2024)	https://www.adb.org/sites/default/files/publication/27774/kir-2023.pdf
328	Preparing the Health Infrastructure and Systems Project - Project Data Sheet	https://www.adb.org/node/756091/printable/pdf
329	Preparing the Health Infrastructure and Systems Project: Technical Assistance Report	https://www.adb.org/sites/default/files/project-documents/55180/55180-002-tar-en.pdf
IHME	Website	Date	Comments	Selected for screening
IHME	https://www.healthdata.org/	2024-04-21	No keywords related to EHRs, EMRs, digital health	0
Pacific Islands Forum Secretariat	Website	Date	Comments	Selected for screening
Pacific Islands Forum Secretariat	https://forumsec.org/	2024-08-12	No Kiribati-specific info	0
Philanthropic partners
Clinton Health Access Initiative (CHAI)	Website	Date	Comments	Selected for screening
Clinton Health Access Initiative (CHAI)	https://www.clintonhealthaccess.org/	2024-08-12	No Kiribati-specific info (not listed in Where We Work)	0
Bloomberg Philanthropies	Website	Date	Comments	Selected for screening
Bloomberg Philanthropies	https://www.bloomberg.org/	2024-08-12	No Kiribati-specific info	1
	Citation	Webpage
252	SCORE for Health Data - Kiribati	https://cdn.who.int/media/docs/default-source/documents/ddi/score/country-profiles/who_score_kir_en.pdf?sfvrsn=36a5c19b_1
Bill & Melinda Gates Foundation	Website	Date	Comments	Selected for screening
Bill & Melinda Gates Foundation	https://www.gatesfoundation.org/	2024-08-12	No Kiribati-specific info	0
CDC Foundation	Website	Date	Comments	Selected for screening
CDC Foundation	https://www.cdcfoundation.org/	2024-08-12	No Kiribati-specific info	0
Vital Strategies	Website	Date	Comments	Selected for screening
Vital Strategies	https://www.vitalstrategies.org/	2024-08-12	No Kiribati-specific info. Kiribati not listed in publications search country filter https://www.vitalstrategies.org/resources/	0
Plan International	Website	Date	Comments	Selected for screening
Plan International	https://plan-international.org/	2024-08-12	No Kiribati-specific info. Kiribati not listed in 'Where we work'.	0
PATH	Website	Date	Comments	Selected for screening
PATH	https://www.path.org/	2024-08-12	No Kiribati-specific info. Kiribati not listed in 'Where we work'. Digital Square is a PATH co-initiative.	1
	Citation	Webpage
253	Global Goods Map - Kiribati	https://digitalsquare.org/global-goods-map	Interactive on website - data exported 20240525 [saved in Philanthropic-PATH folder]. The following products are listed for Kiribati: ODK, OpenMRS, RapidPro, SanteMPI, Tamanu, Tupaia.
Snowball sampling	Citation	Webpage	Comments	Selected for screening
254	UNICEF - Mapping of Digital Health Tools and Technologies: Kiribati Country Brief July 2021	https://a78da35e-056b-4420-8e4f-41e3283327e3.usrfiles.com/ugd/b3c01f_59abc8ef72b44cdeb00a4f7879c0e0a5.pdf		4
257	MHMS Strategic Plan 2016 to 2019	https://faolex.fao.org/docs/pdf/kir164582.pdf
258	MHMS National Health Strategic Plan 2020 to 2023	https://extranet.who.int/fctcapps/sites/default/files/2024-04/391_KIR%20MHMS%20strategic%20plan%20FINAL%20%2814Oct2022%29.pdf
298	Kiribati - GHS Index Justification 2021	https://ghsindex.org/wp-content/uploads/2021/12/Kiribati.pdf
	Note: MHMS National Health Strategic Plan 2020 to 2023 refers to a Digital Health Roadmap 2018, but this does not appear to be publicly available.

## Sheet: Marshall Islands
Metric	Guidance	Response	Details		References
eHealth Foundations
National policies or strategies
National eHealth policy or strategy	Does a national eHealth policy exist?	No
	Is it in date?
	Does it include any reference to a national EHR?
	Does it include any reference to legislation governing the use of the national EHR, health data, or patient data?
	Does a national eHealth strategy exist?	No	G10c, p4: Kiribati and Samoa have endorsed national digital health strategies. Meanwhile, several other PICs (Cook Islands, Marshall Islands, Papua New Guinea, Solomon Islands and Vanuatu) are beginning on this journey. 292W: Digital health strategy consultant position advertised June 2023.		G10c 292W
	Is it in date?
	Does it include any reference to a national EHR?
	Does it include any reference to legislation governing the use of the national EHR, health data, or patient data?
National health information system (HIS) policy or strategy	Does a national health information system (HIS) policy exist?	No
	Is it in date (includes current year - 2024)?
	Does it include any reference to a national EHR?
	Does it include any reference to legislation governing the use of the national EHR, health data, or patient data?
	Does a national health information system (HIS) strategy exist?	No	G31, p65: "No mention of an HIS strategy was found."		G31
	Is it in date (includes current year - 2024)?
	Does it include any reference to a national EHR?
	Does it include any reference to legislation governing the use of the national EHR, health data, or patient data?
Electronic health records (EHRs)
EHR country overview
National EHR system	Is a national EHR available (regardless of implementation status)?	Yes	G31, p17: "In 2016, the Ministry of Health implemented a new client registration scheme as the first phase of the tuberculosis (TB)/leprosy and NCD mass screening programme in Ebeye, the second most populous island in the country. For this, the Ministry of Health, with the United States Centers for Disease Control and Prevention (US CDC) and the WHO Regional Office for the Western Pacific, develo…		261, 269b, 292 G31 292W, 292Wb
	What is the name of the national EHR?	Other	Marshall Hospital Information System (mHIS)
	Is implementation of the national EHR currently in progress?
	What year did implementation of the national EHR begin?
	What year was implementation of the national EHR completed?
EHR core features	Patient ID
	Medical history
	Diagnoses
	Medications
	Immunisations
	Prescriptions
	Treatment plans
	Allergies
	Decision support
	Patient portal
	Reporting
Legislation governing the use of the national EHR system	Is there any reference to legislation governing the use of the national EHR?
Health facilities with EHR
Primary care facilities (e.g. clinics and health care centres)	In how many primary care facilities has the national EHR been implemented? (List them in Details)	0
	How many total primary care facilities are there? (List them in Details)	58	Health facility breakdown: Hospitals 2 Health centres 58		https://rmihealth.org/about-mohhs/our-work/functions
	What percentage of primary care facilities have the national EHR implemented? (This is auto-calculated based on previous inputs. If % coverage is reported in literature, explain in Details.)	0
	Primary care facility coverage status	Low
Secondary care facilities (e.g. hospitals, emergency care)	In how many secondary care facilities has the national EHR been implemented? (List them in Details)	0
	How many total secondary care facilities are there? (List them in Details)	0
	What percentage of secondary care facilities have the national EHR implemented? (This is auto-calculated based on previous inputs. If % coverage is reported in literature, explain in Details.)	#DIV/0!
	Secondary care facility coverage status	#DIV/0!
Tertiary care facilities (e.g. specialized care, referral from primary/secondary care)	In how many tertiary care facilities has the national EHR been implemented? (List them in Details)	1			261, 269b, 292W, 292Wb
	How many total tertiary care facilities are there? (List them in Details)	2	Health facility breakdown: Hospitals 2 Health centres 58		https://rmihealth.org/about-mohhs/our-work/functions
	What percentage of tertiary care facilities have the national EHR implemented? (This is auto-calculated based on previous inputs. If % coverage is reported in literature, explain in Details.)	0.5
	Tertiary care facility coverage status	High
	How have you determined which facilities are primary, secondary and tertiary care? (E.g. Ministry of Health delineation of facilities)		Primary - Health centres Tertiary - Hospitals (Majuro, Ebeye)
	National EHR coverage	0.0166667
	National EHR coverage status	Low	Health facility breakdown: Hospitals 2 Health centres 58		https://rmihealth.org/about-mohhs/our-work/functions
Other electronic systems (or EHR features)
Laboratory information systems	Is a laboratory information system available (regardless of implementation status)?
	What is the name of the laboratory information system?
	Is implementation of the laboratory information system currently in progress?
	How many sites is the laboratory information system implemented in? (List sites in Details)
	What year did implementation of the laboratory information system begin?
	What year was implementation of the laboratory information system completed?
	Is the laboratory information system a feature of the national EHR, integrated with the EHR, or separate from the EHR (standalone)?
Pathology information systems	Is a pathology information system available (regardless of implementation status)?
	What is the name of the pathology information system?
	Is implementation of the pathology information system currently in progress?
	How many sites is the pathology information system implemented in? (List sites in Details)
	What year did implementation of the pathology information system begin?
	What year was implementation of the pathology information system completed?
	Is the pathology information system a feature of the national EHR, integrated with the EHR, or separate from the EHR (standalone)?
Pharmacy information systems	Is a pharmacy information system available (regardless of implementation status)?
	What is the name of the pharmacy information system?
	Is implementation of the pharmacy information system currently in progress?
	How many sites is the pharmacy information system implemented in? (List sites in Details)
	What year did implementation of the pharmacy information system begin?
	What year was implementation of the pharmacy information system completed?
	Is the pharmacy information system a feature of the national EHR, integrated with the EHR, or separate from the EHR (standalone)?
PACS	Is a PACS available (regardless of implementation status)?	Yes	261, p44: "A Picture Archiving and Communication System (PACS), a medical imaging technology, was purchased and implemented."		261
	What is the name of the PACS?
	Is implementation of the PACS currently in progress?
	How many sites is the PACS implemented in? (List sites in Details)
	What year did implementation of the PACS begin?
	What year was implementation of the PACS completed?
	Is the PACS a feature of the national EHR, integrated with the EHR, or separate from the EHR (standalone)?
Automatic vaccination alerting system	Is an automatic vaccination alerting system available (regardless of implementation status)?		261, p21: "On September 4, 2020, the MOHHS Immunization Program staff underwent training on the WebIZ (Immunization Information System), enabling Public Health Nurses to utilize immunization information during outreach mobile visits."		261
	What is the name of the automatic vaccination alerting system?
	Is implementation of the automatic vaccination alerting system currently in progress?
	How many sites is the automatic vaccination alerting system implemented in? (List sites in Details)
	What year did implementation of the automatic vaccination alerting system begin?
	What year was implementation of the automatic vaccination alerting system completed?
	Is the automatic vaccination alerting system a feature of the national EHR, integrated with the EHR, or separate from the EHR (standalone)?
ICT-assisted functions (or EHR features)
Electronic medical billing systems	Is an electronic medical billing system available (regardless of implementation status)?
	What is the name of the aelectronic medical billing system?
	Is implementation of the electronic medical billing system currently in progress?
	How many sites is the electronic medical billing system implemented in? (List sites in Details)
	What year did implementation of the electronic medical billing system begin?
	What year was implementation of the electronic medical billing system completed?
	Is the electronic medical billing system a feature of the national EHR, integrated with the EHR, or separate from the EHR (standalone)?
Supply chain management information systems	Is a supply chain management information system available (regardless of implementation status)?
	What is the name of the supply chain management information system?
	Is implementation of the supply chain management information system currently in progress?
	How many sites is the supply chain management information system implemented in? (List sites in Details)
	What year did implementation of the supply chain management information system begin?
	What year was implementation of the supply chain management information system completed?
	Is the supply chain management information system a feature of the national EHR, integrated with the EHR, or separate from the EHR (standalone)?
Human resources for health information systems	Is a human resources for health information system available (regardless of implementation status)?
	What is the name of the human resources for health information system?
	Is implementation of the human resources for health information system currently in progress?
	How many sites is the human resources for health information system implemented in? (List sites in Details)
	What year did implementation of the human resources for health information system begin?
	What year was implementation of the human resources for health information system completed?
	Is the human resources for health information system a feature of the national EHR, integrated with the EHR, or separate from the EHR (standalone)?
Other
			X4 (Digital Square V4): Marshall Islands listed under "Known implementations of the tool by geography" for ODK, Tupaia 291: Products listed for Marshall Islands: ODK, Tupaia		X4, 291
			259, p11 and p23: "RMI has established and used health information systems to monitor key health areas such as immunization, maternal and child health etc."		259
					261
			265, p3: "USAID supports the RMI’s efforts to improve outcomes in the health and education sectors. For example, USAID provided upgrades to the RMI’s health information systems, enabling the Ministry of Health and Human Services to deploy mobile COVID teams that were connected to the nations’ hospitals in real time."		265
			279, p6: "This component will finance a range of interventions and investments focused on priority government services and initiatives (eHealth, e-education, outer islands) beginning with the development and implementation of a Digital Government Strategy (DGS) under the supervision of the IGTF." 286, p20: "This component will finance a range of interventions and investments focused on priority g…		279
References
Government repositories	Website	Date	Comments	Selected for screening
	https://rmihealth.org/	2024-05-20	Found in Publications tab.	3
	Citation	Webpage
259	HeRAMS Final Report - Technical assistance in data collection and analysis for the health resources availability and mapping system assessment for the Republic of Marshall Islands (RMI)	https://rmihealth.org/component/dpattachments/?view=attachment&tmpl=component&id=9
260	National Climate Change and Health Policy and Revised Action Plan	https://rmihealth.org/component/dpattachments/?view=attachment&tmpl=component&id=10
261	MHHS Quad Report FY 2018, 2019, 2020, 2021	https://rmihealth.org/component/dpattachments/?view=attachment&tmpl=component&id=15
Google Advanced	Search query (filter: 1 Jan 2015 – 1 Apr 2024)	Date	Comments	Selected for screening	Total results
Google.com	“electronic health record” OR “electronic medical record” OR “electronic patient record” OR “digital health record” OR “digital medical record” OR “digital patient record” OR “digital health” OR “eHealth” OR “health information system” site:.mh filetype:pdf	2024-05-18	No results	0	0
Bilateral partners
Australian Government	Website	Date	Comments	Selected for screening
DFAT	https://www.dfat.gov.au/	2024-08-12	All documents found through https://www.dfat.gov.au/geo/countries-economies-and-regions	1
	Citation	Webpage
262	Marshall Islands Development Cooperation Factsheet (May 2024)	https://www.dfat.gov.au/sites/default/files/development-cooperation-fact-sheet-republic-marshal-islands.pdf
CHS	https://indopacifichealthsecurity.dfat.gov.au/	2024-08-12	No documents found through Health Security Initiative 'Scoping Mission Reports' https://indopacifichealthsecurity.dfat.gov.au/health-security-initiative-2017-2022/scoping-mission-reports	0
New Zealand Government	Website	Date	Comments	Selected for screening
NZ MFAT	https://www.mfat.govt.nz/	2024-08-12	Marshall Islands not in country list https://www.mfat.govt.nz/en/countries-and-regions/australia-and-pacific	0
NZ MOH	https://www.health.govt.nz/	2024-08-12	No relevant documents - Annual Reports refer to Polynesian Health Corridors but no detail	0
China Government	Website	Date	Comments	Selected for screening
China International Development Cooperation Agency (CIDCA)	http://en.cidca.gov.cn/	2024-04-08	No Annual Reports or other relevant documents on website reporting CIDCA's activities (Marshall Islands or generally)	0
Ministry of Foreign Affairs of the People’s Republic of China	https://www.fmprc.gov.cn/mfa_eng/	2024-04-08	No Annual Reports or other relevant documents on website reporting FMPRC's activities (Marshall Islands or generally)	0
Japan Government	Website	Date	Comments	Selected for screening
Japan International Cooperation Agency (JICA)	https://www.jica.go.jp/english/	2024-08-12	Marshall Islands page refers to MOFA documents (listed in MOFA section). No relevant Evaluation Reports https://www2.jica.go.jp/en/evaluation/index.php?anken=&area1=Oceania&country1=&area2=&country2=&area3=&country3=&field1=&field2=&field3=&start_from=&start_to=&fiscal_from=&fiscal_to=&search=Search	0
Ministry of Foreign Affairs of Japan	https://www.mofa.go.jp/	2024-08-12	Documents found in Official Development Assistance section https://www.mofa.go.jp/policy/oda/page_000014.html	2
	Citation	Webpage
263	Rolling Plan for the Republic of the Marshall Islands (Apr 2021)	https://www.mh.emb-japan.go.jp/files/100179275.pdf
264	Country Development Cooperation Policy for the Republic of the Marshall Islands (Apr 2019)	https://www.mh.emb-japan.go.jp/files/100044196.pdf
USA Government	Website	Date	Comments	Selected for screening
USAID	https://www.usaid.gov/	2024-08-12	Found in 'Where we work > Pacific Islands' https://www.usaid.gov/pacific-islands	1
	Citation	Webpage
265	Republic of the Marshall Islands Country Profile 2023	https://www.usaid.gov/sites/default/files/2023-08/RMI%20Country%20Profile%202023.pdf
US Department of State (DOS)	https://www.state.gov/	2024-08-12	Found in Countries & Areas	1
	Citation	Webpage
266	Integrated Country Strategy Marshall Islands	https://www.state.gov/wp-content/uploads/2022/07/ICS_EAP_Marshall-Island-_Public.pdf
Multilateral partners
WHO	Website	Date	Comments	Selected for screening
WHO IRIS	https://iris.who.int/	2024-08-12	Filter by WPRO and 'Title contains' Marshall Islands	3
	Citation	Webpage
267	WHO country cooperation strategy for Marshall Islands 2013-2017	https://iris.who.int/bitstream/handle/10665/206584/CCS_MHL_2013-2017_eng.pdf?sequence=1&isAllowed=y		Generic Pacific HIS info only - nothing Marshall Islands specific
268	WHO Country Cooperation Strategy 2018-2022 : Marshall Islands	https://iris.who.int/bitstream/handle/10665/259917/WPRO-2017-DPM-012-mhl-eng.pdf?sequence=1&isAllowed=y
269	WHO country cooperation strategy at a glance: Marshall Islands (2018)	https://iris.who.int/bitstream/handle/10665/136940/ccsbrief_mhl_en.pdf?sequence=1
269b	WHO Joint External Evaluation (JEE) for Marshall Islands September 2019	https://iris.who.int/bitstream/handle/10665/333361/9789240008168-eng.pdf?sequence=1
WHO	https://www.who.int/	2024-08-12	Search country: https://www.who.int/publications/i Nothing additional to IRIS. No additional info in https://www.who.int/teams/digital-health-and-innovation/global-repository-on-national-digital-health-strategies	0
WHO Digital Health Atlas	https://digitalhealthatlas.org/en/-/	2024-08-12	Website no longer loading.	0
Global Digital Health Monitor	https://monitor.digitalhealthmonitor.org/	2024-08-12	Marshall Islands listed as "No Digital Health Indicators Available"	1
SPC	Website	Date	Comments	Selected for screening
SPC	https://www.spc.int/	2024-08-12	Found in https://www.spc.int/our-members/	8
	Citation	Webpage
270	Summary of the Pacific Community's 2015 work programme in Marshall Islands	https://spccfpstore1.blob.core.windows.net/digitallibrary-docs/files/cf/cf1a6ff1762d559a65a76b612ec8ce5e.pdf?sv=2015-12-11&sr=b&sig=mtoHevxa16wDqsFgnlI7O9rKdEO7D66TV%2FNbVFRBsV8%3D&se=2025-02-08T01%3A59%3A34Z&sp=r&rscc=public%2C%20max-age%3D864000%2C%20max-stale%3D86400&rsct=application%2Fpdf&rscd=inline%3B%20filename%3D%22Summary_of_the_Pacific_Communitys_2015_work_programme_in_Marshall_Islands.…
271	Country programme plan for Marshall Islands: 2016	https://spccfpstore1.blob.core.windows.net/digitallibrary-docs/files/5e/5e6cf74729cfce9aa0d04007bf555ea1.pdf?sv=2015-12-11&sr=b&sig=3NER4RYr1ksBMaubypyUUACqJmX2lPjpJfYhRgYHZHw%3D&se=2025-02-08T01%3A59%3A34Z&sp=r&rscc=public%2C%20max-age%3D864000%2C%20max-stale%3D86400&rsct=application%2Fpdf&rscd=inline%3B%20filename%3D%22Marshall_Islands_country_programme_plan_2016.pdf%22
272	2017 Results Summary for Marshall Islands	https://spccfpstore1.blob.core.windows.net/digitallibrary-docs/files/a0/a0df465084c53860636e81df48f34ea1.pdf?sv=2015-12-11&sr=b&sig=J3eB%2FlarLaIo%2B3zmfk6gE5xhr9kBFPjOcGK3ILKOyxE%3D&se=2025-02-08T01%3A59%3A36Z&sp=r&rscc=public%2C%20max-age%3D864000%2C%20max-stale%3D86400&rsct=application%2Fpdf&rscd=inline%3B%20filename%3D%222017_Results_Summary_for_Marshall_Islands.pdf%22
273	Republic of the Marshall Islands Results Summary 2018	https://spccfpstore1.blob.core.windows.net/digitallibrary-docs/files/bd/bd2635695bce3b12283cbf61dae1138d.pdf?sv=2015-12-11&sr=b&sig=ma8ObqilD24Eh4OC%2Fs0CCza4BKk4pmWl0h6FEaOqeao%3D&se=2025-02-08T01%3A59%3A37Z&sp=r&rscc=public%2C%20max-age%3D864000%2C%20max-stale%3D86400&rsct=application%2Fpdf&rscd=inline%3B%20filename%3D%22Marshall_Islands_Results_Summary_2018.pdf%22
274	Marshall Islands Results Summary 2019	https://spccfpstore1.blob.core.windows.net/digitallibrary-docs/files/25/25d4b120ec7291ea0a6c3143c18e0193.pdf?sv=2015-12-11&sr=b&sig=p%2BlEoGHZ104uvZizNjitzaTumtjnyo9m6etJtCldWUQ%3D&se=2025-02-08T01%3A59%3A38Z&sp=r&rscc=public%2C%20max-age%3D864000%2C%20max-stale%3D86400&rsct=application%2Fpdf&rscd=inline%3B%20filename%3D%22Marshall_Islands_Results_Summary_2019.pdf%22
275	Marshall Islands Results Summary 2020	https://spccfpstore1.blob.core.windows.net/digitallibrary-docs/files/08/0840b83d61db42c8de0a866100658758.pdf?sv=2015-12-11&sr=b&sig=nzo4AZfKnTEV%2BKEq09R7Oxd2QR%2FdWekevlgRaOX5wG0%3D&se=2025-02-08T01%3A59%3A39Z&sp=r&rscc=public%2C%20max-age%3D864000%2C%20max-stale%3D86400&rsct=application%2Fpdf&rscd=inline%3B%20filename%3D%22Marshall_Islands_Results_Summary_2020.pdf%22
276	Marshall Islands Results Summary 2021	https://spccfpstore1.blob.core.windows.net/digitallibrary-docs/files/98/986d9965da312cb3e5feb1e5f39fc8bb.pdf?sv=2015-12-11&sr=b&sig=PPzqouRrZijS8EpsaCdnL4T14hhmIEB%2BRDTCIf76EHk%3D&se=2025-02-08T01%3A59%3A41Z&sp=r&rscc=public%2C%20max-age%3D864000%2C%20max-stale%3D86400&rsct=application%2Fpdf&rscd=inline%3B%20filename%3D%22Marshall_Islands_Results_Summary_2021.pdf%22
277	Marshall Islands Results Summary 2022	https://spccfpstore1.blob.core.windows.net/digitallibrary-docs/files/78/78f4d80a598fd6e03df602711f0d6129.pdf?sv=2015-12-11&sr=b&sig=%2BkuWJT%2FxGNbAfrS%2BSpEOH%2B7mMO3eLoTJF0dZOr0Pfws%3D&se=2025-02-08T01%3A59%3A42Z&sp=r&rscc=public%2C%20max-age%3D864000%2C%20max-stale%3D86400&rsct=application%2Fpdf&rscd=inline%3B%20filename%3D%22RMI_Results_Summary_2022.pdf%22
SPC Public Health Division	https://php.spc.int/	2024-08-12	No additional Marshall Islands-specific reports	0
SPC Statistics for Development Division	https://sdd.spc.int/	2024-08-12	Filter by country https://sdd.spc.int/news?country=&topic= See country stats https://sdd.spc.int/ No docs retrieved	0
World Bank	Website	Date	Comments	Selected for screening
World Bank	https://www.worldbank.org/en/home	2024-08-12	Found in https://documents.worldbank.org/en/publication/documents-reports Also checked projects - no Marshall Islands filter available https://projects.worldbank.org/en/projects-operations/projects-list?regionname_exact=East%20Asia%20and%20Pacific&countryshortname_exact=Fiji^East%20Asia%20and%20Pacific^Kiribati^Micronesia,%20Federated%20States%20of^Pacific%20Islands^Palau^Papua%20New%20Guinea^Sam…	1
	Citation	Webpage
278	World Bank Pacific Country Sheet - Marshall Islands	https://thedocs.worldbank.org/en/doc/cfc6efb6bcde15644c20a4c99a9623f4-0070012024/original/2402-WB-Pacific-Country-Sheets-MARSHALL-ISLANDS-final.pdf
279	Concept Project Information Document (PID) - Digital Republic of the Marshall Islands Project - P171517 (English)	https://documents1.worldbank.org/curated/en/655481584343416892/pdf/Concept-Project-Information-Document-PID-Digital-Republic-of-the-Marshall-Islands-Project-P171517.pdf
280	Disclosable Version of the ISR - Digital Republic of the Marshall Islands Project - P171517 - Sequence No : 01 (English)	https://documents1.worldbank.org/curated/en/099115012222184188/pdf/Disclosable0Ve0517000Sequence0No001.pdf
281	Disclosable Version of the ISR - Digital Republic of the Marshall Islands Project - P171517 - Sequence No : 02 (English)	https://documents1.worldbank.org/curated/en/099255106302291733/pdf/P1715170f776290aa0b86008e5b9c463988.pdf
282	Disclosable Version of the ISR - Digital Republic of the Marshall Islands Project - P171517 - Sequence No : 03 (English)	https://documents1.worldbank.org/curated/en/099115112222217291/pdf/P1715170cd677e0bb0b683038b684ce7b8d.pdf
283	Disclosable Version of the ISR - Digital Republic of the Marshall Islands Project - P171517 - Sequence No : 04 (English)	https://documents1.worldbank.org/curated/en/099062623190512531/pdf/P17151701477760780997904dc048bd1b31.pdf
284	Disclosable Version of the ISR - Digital Republic of the Marshall Islands Project - P171517 - Sequence No : 05 (English)	https://documents.worldbank.org/en/publication/documents-reports/documentdetail/099121123100542335/p1715170bd64830220b41b05cca7ae3dca0
285	Disclosable Version of the ISR - Digital Republic of the Marshall Islands Project - P171517 - Sequence No : 06 (English)	https://documents1.worldbank.org/curated/en/099051824223025351/pdf/P1715171dbda5301c18cd9158621465ffb3.pdf
286	Marshall Islands - Digital Republic of the Marshall Islands Project (English)	https://documents1.worldbank.org/curated/en/639311629138295811/pdf/Marshall-Islands-Digital-Republic-of-the-Marshall-Islands-Project.pdf
287	Project Information Document - Digital Republic of the Marshall Islands Project - P171517 (English)	https://documents1.worldbank.org/curated/en/869991611289543219/pdf/Project-Information-Document-Digital-Republic-of-the-Marshall-Islands-Project-P171517.pdf
ADB	Website	Date	Comments	Selected for screening
ADB	https://www.adb.org/	2024-08-12	Found in https://www.adb.org/where-we-work/ and https://www.adb.org/search0/subtype/country-planning-documents-1020/type/institutional_document . Also checked projects (country filter + sector as health, information communication and technology, or multisector https://www.adb.org/projects/.	3
	Citation	Webpage
288	Asian Development Bank and the Marshall Islands: Fact Sheet	https://www.adb.org/sites/default/files/publication/27780/rmi-2023.pdf
289	Marshall Islands: Country Operations Business Plan (2016–2018)	https://www.adb.org/sites/default/files/institutional-document/175352/cobp-rmi-2016-2018.pdf
290	Marshall Islands: Country Operations Business Plan (2017–2019)	https://www.adb.org/sites/default/files/institutional-document/190301/cobp-rmi-2017-2019.pdf
IHME	Website	Date	Comments	Selected for screening
IHME	https://www.healthdata.org/	2024-04-21	No keywords related to EHRs, EMRs, digital health	0
Pacific Islands Forum Secretariat	Website	Date	Comments	Selected for screening
Pacific Islands Forum Secretariat	https://forumsec.org/	2024-08-12	No Marshall Islands-specific info	0
Philanthropic partners
Clinton Health Access Initiative (CHAI)	Website	Date	Comments	Selected for screening
Clinton Health Access Initiative (CHAI)	https://www.clintonhealthaccess.org/	2024-08-12	No Marshall Islands-specific info (not listed in Where We Work)	0
Bloomberg Philanthropies	Website	Date	Comments	Selected for screening
Bloomberg Philanthropies	https://www.bloomberg.org/	2024-08-12	No Marshall Islands-specific info. No SCORE report card for Marshall Islands.	0
Bill & Melinda Gates Foundation	Website	Date	Comments	Selected for screening
Bill & Melinda Gates Foundation	https://www.gatesfoundation.org/	2024-08-12	No Marshall Islands-specific info	0
CDC Foundation	Website	Date	Comments	Selected for screening
CDC Foundation	https://www.cdcfoundation.org/	2024-08-12	No Marshall Islands-specific info	0
Vital Strategies	Website	Date	Comments	Selected for screening
Vital Strategies	https://www.vitalstrategies.org/	2024-08-12	No Marshall Islands-specific info. Marshall Islands not listed in publications search country filter https://www.vitalstrategies.org/resources/	0
Plan International	Website	Date	Comments	Selected for screening
Plan International	https://plan-international.org/	2024-08-12	No Marshall Islands-specific info. Marshall Islands not listed in 'Where we work'.	0
PATH	Website	Date	Comments	Selected for screening
PATH	https://www.path.org/	2024-08-12	No Marshall Islands-specific info. Marshall Islands not listed in 'Where we work'. Digital Square is a PATH co-initiative.	1
	Citation	Webpage
291	Global Goods Map - Marshall Islands	https://digitalsquare.org/global-goods-map	Interactive on website - data exported 20240525 [saved in Philanthropic-PATH folder]. Products listed for Marshall Islands: ODK, Tupaia
Snowball sampling	Citation	Webpage	Comments	Selected for screening
292	Marshall Islands - GHS Index Justification 2021	https://ghsindex.org/wp-content/uploads/2021/12/Marshall-Islands.pdf		1
292W	Digital health strategy consultant advertisement (webpage only)	https://untalent.org/jobs/digital-health-strategy-consultant		1
292Wb	mHIS video	https://mail.rmihealth.org/about-mohhs/our-work/organization
292Wc	mHIS AdvMeds site	https://advmeds.com/hospital-information-system/

## Sheet: Nauru
Metric	Guidance	Response	Details		References
eHealth Foundations
National policies or strategies
National eHealth policy or strategy	Does a national eHealth policy exist?	No
	Is it in date?
	Does it include any reference to a national EHR?
	Does it include any reference to legislation governing the use of the national EHR, health data, or patient data?
	Does a national eHealth strategy exist?	No
	Is it in date?
	Does it include any reference to a national EHR?
	Does it include any reference to legislation governing the use of the national EHR, health data, or patient data?
National health information system (HIS) policy or strategy	Does a national health information system (HIS) policy exist?	No
	Is it in date (includes current year - 2024)?
	Does it include any reference to a national EHR?
	Does it include any reference to legislation governing the use of the national EHR, health data, or patient data?
	Does a national health information system (HIS) strategy exist?	No	G31, p65: "Currently formulating a HIS strategy. A strategic objective of the Nauru National Health Sustainable Development Strategy 2005–2025 is to improve HIS. New legislation on civil registration and vital statistics including national ID."		G31
	Is it in date (includes current year - 2024)?
	Does it include any reference to a national EHR?
	Does it include any reference to legislation governing the use of the national EHR, health data, or patient data?
Electronic health records (EHRs)
EHR country overview
National EHR system	Is a national EHR available (regardless of implementation status)?	Yes	A17, p105: "Patient record system not functioning sufficiently to assist patient care." A17, p112: "The health information system is poor, having never recovered from the 2013 hospital fire. Provision of technical assistance to support identifying strategies to improve it have not yet resulted in positive change." G31, p65: "Currently has no eHIS; paper records are entered manually into Excel spr…		A17, G31, J1, X3, X4 335, 336, 338, 358, 358W
	What is the name of the national EHR?	Tamanu	336, p5: "Procured and installed hardware and systems for Nauru MHMS, including electronic medical record system, Tamanu, and implementation of COVID-19 vaccination certificates." 338, p1: "Australia supported the development of Tamanu, an online platform which securely stores patients’ medical records. This went live across all Nauru hospitals in June 2023. All hospital visits, radiology, lab re…		336, 338
	Is implementation of the national EHR currently in progress?	No
	What year did implementation of the national EHR begin?	2021	335, p2: "The rollout of a new Health Management Information System (HMIS) supported by Australia began in March 2021. The HMIS includes an electronic medical records system, cancer registration, pathology and radiology modules, and links to the upgraded m-Supply pharmaceutical supply management system. Parallel work was undertaken to repair health system servers, operating systems and applicatio…		335
	What year was implementation of the national EHR completed?	2023	338, p1: "Australia supported the development of Tamanu, an online platform which securely stores patients’ medical records. This went live across all Nauru hospitals in June 2023. All hospital visits, radiology, lab requests and reports are now recorded and Health ID cards for patients printed"		338
EHR core features	Patient ID	Yes
	Medical history	Yes
	Diagnoses	Yes
	Medications
	Immunisations
	Prescriptions
	Treatment plans
	Allergies
	Decision support
	Patient portal
	Reporting
Legislation governing the use of the national EHR system	Is there any reference to legislation governing the use of the national EHR?
Health facilities with EHR
Primary care facilities (e.g. clinics and health care centres)	In how many primary care facilities has the national EHR been implemented? (List them in Details)	3
	How many total primary care facilities are there? (List them in Details)	3	Health facility breakdown: "Primary health care and public health services are managed by the Division of Public Health at the Naeoro Public Health Centre, and curative services are provided by the Republic of Nauru Hospital." Primary: Public Health, and 2 wellness centres (Yaren, Anibare) Tertiary: RoNH		https://www.who.int/nauru/our-work Tupaia.org
	What percentage of primary care facilities have the national EHR implemented? (This is auto-calculated based on previous inputs. If % coverage is reported in literature, explain in Details.)	1
	Primary care facility coverage status	Very High
Secondary care facilities (e.g. hospitals, emergency care)	In how many secondary care facilities has the national EHR been implemented? (List them in Details)	0
	How many total secondary care facilities are there? (List them in Details)	0
	What percentage of secondary care facilities have the national EHR implemented? (This is auto-calculated based on previous inputs. If % coverage is reported in literature, explain in Details.)	#DIV/0!
	Secondary care facility coverage status	#DIV/0!
Tertiary care facilities (e.g. specialized care, referral from primary/secondary care)	In how many tertiary care facilities has the national EHR been implemented? (List them in Details)	1
	How many total tertiary care facilities are there? (List them in Details)	1	Health facility breakdown: "Primary health care and public health services are managed by the Division of Public Health at the Naeoro Public Health Centre, and curative services are provided by the Republic of Nauru Hospital." Primary: Public Health, and 2 wellness centres (Yaren, Anibare) Tertiary: RoNH		https://www.who.int/nauru/our-work Tupaia.org
	What percentage of tertiary care facilities have the national EHR implemented? (This is auto-calculated based on previous inputs. If % coverage is reported in literature, explain in Details.)	1
	Tertiary care facility coverage status	Very High
	How have you determined which facilities are primary, secondary and tertiary care? (E.g. Ministry of Health delineation of facilities)
	National EHR coverage	1	100% coverage - 338, p1: "Australia supported the development of Tamanu, an online platform which securely stores patients’ medical records. This went live across all Nauru hospitals in June 2023. All hospital visits, radiology, lab requests and reports are now recorded and Health ID cards for patients printed" 358W: "Nauru’s two dental clinics, based at the Anibare and Yaren Wellness Centres wen…		338 358W
	National EHR coverage status	Very High	Health facility breakdown: "Primary health care and public health services are managed by the Division of Public Health at the Naeoro Public Health Centre, and curative services are provided by the Republic of Nauru Hospital." Primary: Public Health, and 1 wellness centre operational Tertiary: RoNH		https://www.who.int/nauru/our-work Tupaia.org
Other electronic systems (or EHR features)
Laboratory information systems	Is a laboratory information system available (regardless of implementation status)?
	What is the name of the laboratory information system?
	Is implementation of the laboratory information system currently in progress?
	How many sites is the laboratory information system implemented in? (List sites in Details)
	What year did implementation of the laboratory information system begin?
	What year was implementation of the laboratory information system completed?
	Is the laboratory information system a feature of the national EHR, integrated with the EHR, or separate from the EHR (standalone)?
Pathology information systems	Is a pathology information system available (regardless of implementation status)?	Yes	335, p2: "The rollout of a new Health Management Information System (HMIS) supported by Australia began in March 2021. The HMIS includes an electronic medical records system, cancer registration, pathology and radiology modules, and links to the upgraded m-Supply pharmaceutical supply management system. Parallel work was undertaken to repair health system servers, operating systems and applicatio…		335, 336
	What is the name of the pathology information system?
	Is implementation of the pathology information system currently in progress?
	How many sites is the pathology information system implemented in? (List sites in Details)
	What year did implementation of the pathology information system begin?
	What year was implementation of the pathology information system completed?
	Is the pathology information system a feature of the national EHR, integrated with the EHR, or separate from the EHR (standalone)?
Pharmacy information systems	Is a pharmacy information system available (regardless of implementation status)?	Yes	335, p2: "The rollout of a new Health Management Information System (HMIS) supported by Australia began in March 2021. The HMIS includes an electronic medical records system, cancer registration, pathology and radiology modules, and links to the upgraded m-Supply pharmaceutical supply management system. Parallel work was undertaken to repair health system servers, operating systems and applicatio…		335, 336
	What is the name of the pharmacy information system?	mSupply	As above		335, 336
	Is implementation of the pharmacy information system currently in progress?
	How many sites is the pharmacy information system implemented in? (List sites in Details)
	What year did implementation of the pharmacy information system begin?
	What year was implementation of the pharmacy information system completed?
	Is the pharmacy information system a feature of the national EHR, integrated with the EHR, or separate from the EHR (standalone)?
PACS	Is a PACS available (regardless of implementation status)?	Yes	335, p2: "The rollout of a new Health Management Information System (HMIS) supported by Australia began in March 2021. The HMIS includes an electronic medical records system, cancer registration, pathology and radiology modules, and links to the upgraded m-Supply pharmaceutical supply management system. Parallel work was undertaken to repair health system servers, operating systems and applicatio…		335, 336
	What is the name of the PACS?
	Is implementation of the PACS currently in progress?
	How many sites is the PACS implemented in? (List sites in Details)
	What year did implementation of the PACS begin?
	What year was implementation of the PACS completed?
	Is the PACS a feature of the national EHR, integrated with the EHR, or separate from the EHR (standalone)?
Automatic vaccination alerting system	Is an automatic vaccination alerting system available (regardless of implementation status)?
	What is the name of the automatic vaccination alerting system?
	Is implementation of the automatic vaccination alerting system currently in progress?
	How many sites is the automatic vaccination alerting system implemented in? (List sites in Details)
	What year did implementation of the automatic vaccination alerting system begin?
	What year was implementation of the automatic vaccination alerting system completed?
	Is the automatic vaccination alerting system a feature of the national EHR, integrated with the EHR, or separate from the EHR (standalone)?
ICT-assisted functions (or EHR features)
Electronic medical billing systems	Is an electronic medical billing system available (regardless of implementation status)?
	What is the name of the aelectronic medical billing system?
	Is implementation of the electronic medical billing system currently in progress?
	How many sites is the electronic medical billing system implemented in? (List sites in Details)
	What year did implementation of the electronic medical billing system begin?
	What year was implementation of the electronic medical billing system completed?
	Is the electronic medical billing system a feature of the national EHR, integrated with the EHR, or separate from the EHR (standalone)?
Supply chain management information systems	Is a supply chain management information system available (regardless of implementation status)?	Yes	335, p2: "The rollout of a new Health Management Information System (HMIS) supported by Australia began in March 2021. The HMIS includes an electronic medical records system, cancer registration, pathology and radiology modules, and links to the upgraded m-Supply pharmaceutical supply management system. Parallel work was undertaken to repair health system servers, operating systems and applicatio…		335, 336
	What is the name of the supply chain management information system?	mSupply	As above		335, 336
	Is implementation of the supply chain management information system currently in progress?
	How many sites is the supply chain management information system implemented in? (List sites in Details)
	What year did implementation of the supply chain management information system begin?
	What year was implementation of the supply chain management information system completed?
	Is the supply chain management information system a feature of the national EHR, integrated with the EHR, or separate from the EHR (standalone)?
Human resources for health information systems	Is a human resources for health information system available (regardless of implementation status)?
	What is the name of the human resources for health information system?
	Is implementation of the human resources for health information system currently in progress?
	How many sites is the human resources for health information system implemented in? (List sites in Details)
	What year did implementation of the human resources for health information system begin?
	What year was implementation of the human resources for health information system completed?
	Is the human resources for health information system a feature of the national EHR, integrated with the EHR, or separate from the EHR (standalone)?
Other
			X4 (Digital Square V4): Nauru listed under "Known implementations of the tool by geography" for ODK, Tupaia, CommCare		X4
			357: Products listed for Nauru: CommCare, ODK, Tamanu, Tupaia		357
References
Government repositories	Website	Date	Comments	Selected for screening
	http://www.nauru.gov.nr/government/departments/department-of-health-and-medicinal-service.aspx	2024-05-20	No documents available/retrieved.	0
	http://www.nauru.gov.nr/government/departments/department-of-telecommunications.aspx	2024-05-20	No documents available/retrieved.	0
Google Advanced	Search query (filter: 1 Jan 2015 – 1 Apr 2024)	Date	Comments	Selected for screening	Total results
Google.com	“electronic health record” OR “electronic medical record” OR “electronic patient record” OR “digital health record” OR “digital medical record” OR “digital patient record” OR “digital health” OR “eHealth” OR “health information system” site:.nr filetype:pdf	2024-05-18	No results	0	0
Bilateral partners
Australian Government	Website	Date	Comments	Selected for screening
DFAT	https://www.dfat.gov.au/	2024-08-24	All documents found through https://www.dfat.gov.au/geo/countries-economies-and-regions	10
	Citation	Webpage
330	Nauru Aid Program Performance Report 2015-16	https://www.dfat.gov.au/sites/default/files/nauru-appr-2015-16.pdf
331	Nauru Aid Program Performance Report 2016-17	https://www.dfat.gov.au/sites/default/files/nauru-appr-2016-17.pdf
332	Nauru Aid Program Performance Report 2017-18	https://www.dfat.gov.au/sites/default/files/nauru-appr-2017-18.pdf
333	Nauru Aid Program Performance Report 2018-19	https://www.dfat.gov.au/sites/default/files/nauru-appr-2018-19.pdf
334	2019-20 Nauru Development Program Progress Report	https://www.dfat.gov.au/sites/default/files/nauru-program-progress-report-2019-20.pdf
335	2020-21 Nauru Development Program Progress Report	https://www.dfat.gov.au/sites/default/files/2020-21-nauru-development-program-progress-report.pdf
336	2021-22 Nauru Development Program Progress Report	https://www.dfat.gov.au/sites/default/files/2021-22-nauru-development-program-progress-report.pdf
337	Nauru COVID-19 Development Response Plan	https://www.dfat.gov.au/sites/default/files/covid-response-plan-nauru.pdf
338	2022-23 Nauru Development Program Progress Report	https://www.dfat.gov.au/sites/default/files/2022-23-nauru-development-program-progress-report.pdf
339	Nauru Development Cooperation Factsheet May 2024	https://www.dfat.gov.au/sites/default/files/development-cooperation-fact-sheet-nauru.pdf
CHS	https://indopacifichealthsecurity.dfat.gov.au/	2024-08-24	No documents found through Health Security Initiative 'Scoping Mission Reports' https://indopacifichealthsecurity.dfat.gov.au/health-security-initiative-2017-2022/scoping-mission-reports	0
New Zealand Government	Website	Date	Comments	Selected for screening
NZ MFAT	https://www.mfat.govt.nz/	2024-08-24	Documents found through Nauru page https://www.mfat.govt.nz/en/countries-and-regions/australia-and-pacific	2
	Citation	Webpage
340	Nauru Four Year Plan October 2021	https://www.mfat.govt.nz/assets/Aid/4YPs-2021-24/Nauru-4YP.pdf
341	Our Development Cooperation with Nauru	https://www.mfat.govt.nz/assets/Aid-Prog-docs/IATI-PDFs/PACMM/Nauru.pdf
NZ MOH	https://www.health.govt.nz/	2024-08-24	No relevant documents - Annual Reports refer to Polynesian Health Corridors but no detail	0
China Government	Website	Date	Comments	Selected for screening
China International Development Cooperation Agency (CIDCA)	http://en.cidca.gov.cn/	2024-04-08	No Annual Reports or other relevant documents on website reporting CIDCA's activities (Nauru or generally)	0
Ministry of Foreign Affairs of the People’s Republic of China	https://www.fmprc.gov.cn/mfa_eng/	2024-04-08	No Annual Reports or other relevant documents on website reporting FMPRC's activities (Nauru or generally)	0
Japan Government	Website	Date	Comments	Selected for screening
Japan International Cooperation Agency (JICA)	https://www.jica.go.jp/english/	2024-08-24	Nauru not listed in Where We Work https://www.jica.go.jp/english/overseas/. No Nauru country filter in Evaluation Reports https://www2.jica.go.jp/en/evaluation/index.php?anken=&area1=Oceania&country1=&area2=&country2=&area3=&country3=&field1=&field2=&field3=&start_from=&start_to=&fiscal_from=&fiscal_to=&search=Search	0
Ministry of Foreign Affairs of Japan	https://www.mofa.go.jp/	2024-08-24	Document found in Official Development Assistance section https://www.mofa.go.jp/policy/oda/page_000014.html	1
	Citation	Webpage
342	Rolling Plan for the Republic of Nauru April 2016	https://www.fj.emb-japan.go.jp/eco_corporation/nauru/Rolling%20Plan%20for%20Nauru%202016.pdf
USA Government	Website	Date	Comments	Selected for screening
USAID	https://www.usaid.gov/	2024-08-24	Found in 'Where we work > Pacific Islands' https://www.usaid.gov/pacific-islands	1
	Citation	Webpage
343	Nauru Country Profile 2023	https://www.usaid.gov/sites/default/files/2023-08/Nauru-CountryProfile-2023.pdf
US Department of State (DOS)	https://www.state.gov/	2024-08-24	Found in Countries & Areas	1	(Duplicate 174)
	Citation	Webpage
Duplicate (174)	Integrated Country Strategy Fiji, Kiribati, Nauru, Tonga, Tuvalu	https://www.state.gov/wp-content/uploads/2024/05/ICS_Fiji_28MAY2024_PUBLIC.pdf
Multilateral partners
WHO	Website	Date	Comments	Selected for screening
WHO IRIS	https://iris.who.int/	2024-08-31	Filter by WPRO and 'Title contains' Nauru	3
	Citation	Webpage
344	WHO country cooperation strategy at a glance: Nauru 2018	https://iris.who.int/bitstream/handle/10665/136954/ccsbrief_nru_en.pdf?sequence=1&isAllowed=y
345	WHO Country Cooperation Strategy 2018-2022 : Nauru	https://iris.who.int/bitstream/handle/10665/259919/WPRO-2017-DPM-014-nru-eng.pdf?sequence=1&isAllowed=y
346	WHO country cooperation strategy for Nauru 2013-2017	https://iris.who.int/bitstream/handle/10665/206579/CCS_NRU_2013-2017_eng.pdf?sequence=1&isAllowed=y		Generic Pacific HIS info only - nothing Nauru specific
WHO	https://www.who.int/	2024-08-31	Search country: https://www.who.int/publications/i Nothing additional to IRIS. No additional info in https://www.who.int/teams/digital-health-and-innovation/global-repository-on-national-digital-health-strategies	0
WHO Digital Health Atlas	https://digitalhealthatlas.org/en/-/	2024-08-24	Website no longer loading.	0
Global Digital Health Monitor	https://monitor.digitalhealthmonitor.org/	2024-08-24	Nauru listed as "No Digital Health Indicators Available"	1
SPC	Website	Date	Comments	Selected for screening
SPC	https://www.spc.int/	2024-08-29	Found in https://www.spc.int/our-members/	7
	Citation	Webpage
347	Summary of the Pacific Community's 2015 work programme in Nauru	https://spccfpstore1.blob.core.windows.net/digitallibrary-docs/files/fc/fc172dc9aab9f0afc1f3259ffff2ff10.pdf?sv=2015-12-11&sr=b&sig=bxCRwpSPt1xHYBcSnmJsyXVs6JFMOX98mXwgFZGJZBk%3D&se=2025-02-25T06%3A26%3A36Z&sp=r&rscc=public%2C%20max-age%3D864000%2C%20max-stale%3D86400&rsct=application%2Fpdf&rscd=inline%3B%20filename%3D%22Summary_of_the_Pacific_Communitys_2015_work_programme_in_Nauru.pdf%22
348	Country programme plan for Nauru: 2016	https://spccfpstore1.blob.core.windows.net/digitallibrary-docs/files/c3/c32170573924c873b02d32350e9738a2.pdf?sv=2015-12-11&sr=b&sig=zblHvCwD9kSkmkB4cDLmBaEceqMu%2FkkjOKogm1KyW2E%3D&se=2025-02-25T06%3A26%3A37Z&sp=r&rscc=public%2C%20max-age%3D864000%2C%20max-stale%3D86400&rsct=application%2Fpdf&rscd=inline%3B%20filename%3D%22Nauru_country_programme_plan_2016.pdf%22
349	Results Summary for Nauru 2017	https://spccfpstore1.blob.core.windows.net/digitallibrary-docs/files/45/458509e55687879f0c4e42af4ae41d0f.pdf?sv=2015-12-11&sr=b&sig=oepxjmQXwAMtjDqE6Xn%2BYNKwXf2JWSCAvEFouNqrkvw%3D&se=2025-02-25T06%3A26%3A38Z&sp=r&rscc=public%2C%20max-age%3D864000%2C%20max-stale%3D86400&rsct=application%2Fpdf&rscd=inline%3B%20filename%3D%222017_Results_summary_for_Nauru.pdf%22
350	Results Summary for Nauru 2018	https://spccfpstore1.blob.core.windows.net/digitallibrary-docs/files/74/741bdb7c704e7a48c5e47dfdd6ee40d2.pdf?sv=2015-12-11&sr=b&sig=vnNQ0kIO8p2OO9gL%2F6k7bERUdJZ3LO9xaLCPOCYlXRg%3D&se=2025-02-25T06%3A26%3A40Z&sp=r&rscc=public%2C%20max-age%3D864000%2C%20max-stale%3D86400&rsct=application%2Fpdf&rscd=inline%3B%20filename%3D%22Nauru_Results_Summary_2018.pdf%22
351	Results Summary for Nauru 2019	https://spccfpstore1.blob.core.windows.net/digitallibrary-docs/files/86/869a4f78e363bc5b4dc9b37c5e4db444.pdf?sv=2015-12-11&sr=b&sig=7jfykEgL%2BAYNsX32qvmDDfFzoc0InGGLinfcwUCmA%2Bk%3D&se=2025-02-25T06%3A26%3A41Z&sp=r&rscc=public%2C%20max-age%3D864000%2C%20max-stale%3D86400&rsct=application%2Fpdf&rscd=inline%3B%20filename%3D%22Nauru_2019_Results_Summary_2019.pdf%22
352	Results Summary for Nauru 2020	https://spccfpstore1.blob.core.windows.net/digitallibrary-docs/files/d7/d7bd6af6dfd7c9535a17d772db477aff.pdf?sv=2015-12-11&sr=b&sig=l9kobmNDceR%2FHR9z0EO8BVHAZS5REy4KY7o6zs%2BNC7s%3D&se=2025-02-25T06%3A26%3A42Z&sp=r&rscc=public%2C%20max-age%3D864000%2C%20max-stale%3D86400&rsct=application%2Fpdf&rscd=inline%3B%20filename%3D%22Nauru_Results_Summary_2020.pdf%22
353	Results Summary for Nauru 2021	https://spccfpstore1.blob.core.windows.net/digitallibrary-docs/files/e1/e1a312b2cdf3991fb64538d386820677.pdf?sv=2015-12-11&sr=b&sig=kelCQRpQmhTAARAxG7w303avY4LH02yutssMRY2y8%2FY%3D&se=2025-02-25T06%3A26%3A43Z&sp=r&rscc=public%2C%20max-age%3D864000%2C%20max-stale%3D86400&rsct=application%2Fpdf&rscd=inline%3B%20filename%3D%22Nauru_Results_Summary_2021.pdf%22
SPC Public Health Division	https://php.spc.int/	2024-08-29	No additional Nauru-specific reports	0
SPC Statistics for Development Division	https://sdd.spc.int/	2024-08-29	Filter by country https://sdd.spc.int/news?country=&topic= See country stats https://sdd.spc.int/ No docs retrieved	0
World Bank	Website	Date	Comments	Selected for screening
World Bank	https://www.worldbank.org/en/home	2024-08-31	No relevant Nauru documents found Iin https://documents.worldbank.org/en/publication/documents-reports No Nauru projects in https://projects.worldbank.org/en/projects-operations/projects-list?regionname_exact=East%20Asia%20and%20Pacific&countryshortname_exact=Fiji^East%20Asia%20and%20Pacific^Kiribati^Micronesia,%20Federated%20States%20of^Pacific%20Islands^Palau^Papua%20New%20Guinea^Samoa^Solomon%…	0
ADB	Website	Date	Comments	Selected for screening
ADB	https://www.adb.org/	2024-08-24	Found in https://www.adb.org/where-we-work/ and https://www.adb.org/search0/subtype/country-planning-documents-1020/type/institutional_document . Also checked projects (country filter + sector as health, information communication and technology, or multisector https://www.adb.org/projects/.	3
	Citation	Webpage
354	Nauru: Country Operations Business Plan (2016–2018)	https://www.adb.org/sites/default/files/institutional-document/172955/cobp-nau-2016-2018.pdf
355	Nauru: Country Operations Business Plan (2017-2019)	https://www.adb.org/sites/default/files/institutional-document/201001/cobp-nau-2017-2019.pdf
356	Asian Development Bank and Nauru: Fact Sheet 2024	https://www.adb.org/sites/default/files/publication/27748/nau-2023.pdf
IHME	Website	Date	Comments	Selected for screening
IHME	https://www.healthdata.org/	2024-04-21	No keywords related to EHRs, EMRs, digital health	0
Pacific Islands Forum Secretariat	Website	Date	Comments	Selected for screening
Pacific Islands Forum Secretariat	https://forumsec.org/	2024-08-24	No Nauru-specific info	0
Philanthropic partners
Clinton Health Access Initiative (CHAI)	Website	Date	Comments	Selected for screening
Clinton Health Access Initiative (CHAI)	https://www.clintonhealthaccess.org/	2024-08-24	No Nauru-specific info (not listed in Where We Work)	0
Bloomberg Philanthropies	Website	Date	Comments	Selected for screening
Bloomberg Philanthropies	https://www.bloomberg.org/	2024-08-24	No Nauru-specific info. No SCORE report card for Nauru.	0
Bill & Melinda Gates Foundation	Website	Date	Comments	Selected for screening
Bill & Melinda Gates Foundation	https://www.gatesfoundation.org/	2024-08-24	No Nauru-specific info	0
CDC Foundation	Website	Date	Comments	Selected for screening
CDC Foundation	https://www.cdcfoundation.org/	2024-08-24	No Nauru-specific info	0
Vital Strategies	Website	Date	Comments	Selected for screening
Vital Strategies	https://www.vitalstrategies.org/	2024-08-24	No Nauru-specific info. Nauru not listed in publications search country filter https://www.vitalstrategies.org/resources/	0
Plan International	Website	Date	Comments	Selected for screening
Plan International	https://plan-international.org/	2024-08-24	No Nauru-specific info. Nauru not listed in 'Where we work'.	0
PATH	Website	Date	Comments	Selected for screening
PATH	https://www.path.org/	2024-08-24	No Nauru-specific info. Nauru not listed in 'Where we work'. Digital Square is a PATH co-initiative.	1
	Citation	Webpage
357	Global Goods Map - Nauru	https://digitalsquare.org/global-goods-map	Interactive on website - data exported 20240525 [saved in Philanthropic-PATH folder]. Products listed for Nauru: CommCare, ODK, Tamanu, Tupaia
Snowball sampling	Citation	Webpage	Comments	Selected for screening
358	Nauru - GHS Index Justification 2021	https://ghsindex.org/wp-content/uploads/2021/12/Nauru.pdf		1
358W	Nauru BES Post	https://www.bes.au/all-smiles-as-nauru-completes-world-first-emr-achievement/		1

## Sheet: Niue
Metric	Guidance	Response	Details		References
eHealth Foundations
National policies or strategies
National eHealth policy or strategy	Does a national eHealth policy exist?	No
	Is it in date?
	Does it include any reference to a national EHR?
	Does it include any reference to legislation governing the use of the national EHR, health data, or patient data?
	Does a national eHealth strategy exist?	No
	Is it in date?
	Does it include any reference to a national EHR?
	Does it include any reference to legislation governing the use of the national EHR, health data, or patient data?
National health information system (HIS) policy or strategy	Does a national health information system (HIS) policy exist?	No
	Is it in date (includes current year - 2024)?
	Does it include any reference to a national EHR?
	Does it include any reference to legislation governing the use of the national EHR, health data, or patient data?
	Does a national health information system (HIS) strategy exist?	No	G31, p65: "No mention of an HIS strategy was found."		G31
	Is it in date (includes current year - 2024)?
	Does it include any reference to a national EHR?
	Does it include any reference to legislation governing the use of the national EHR, health data, or patient data?
Electronic health records (EHRs)
EHR country overview
National EHR system	Is a national EHR available (regardless of implementation status)?	Yes	G31, p65: "The Resource Patient Management System of the US Indian Health Service is used in at least one community health centre." K5, p25: "Health ICT platform - Medtech" 378, p29: "There is insufficient evidence to suggest that electronic health records are commonly in use in Niue. There is some evidence that the government of Niue has started to adopt electronic health records, but it is uncl…		G31, K5 378
	What is the name of the national EHR?	MedTech
	Is implementation of the national EHR currently in progress?	Unclear
	What year did implementation of the national EHR begin?
	What year was implementation of the national EHR completed?
EHR core features	Patient ID
	Medical history
	Diagnoses
	Medications
	Immunisations
	Prescriptions
	Treatment plans
	Allergies
	Decision support
	Patient portal
	Reporting
Legislation governing the use of the national EHR system	Is there any reference to legislation governing the use of the national EHR?
Health facilities with EHR
Primary care facilities (e.g. clinics and health care centres)	In how many primary care facilities has the national EHR been implemented? (List them in Details)	0
	How many total primary care facilities are there? (List them in Details)	0	Health facility breakdown (Tupaia accessed 2024-09-23): Single facility only - Niue Foou Hospital		Tupaia.org
	What percentage of primary care facilities have the national EHR implemented? (This is auto-calculated based on previous inputs. If % coverage is reported in literature, explain in Details.)	#DIV/0!
	Primary care facility coverage status	#DIV/0!
Secondary care facilities (e.g. hospitals, emergency care)	In how many secondary care facilities has the national EHR been implemented? (List them in Details)	1
	How many total secondary care facilities are there? (List them in Details)	1	Health facility breakdown (Tupaia accessed 2024-09-23): Single facility only - Niue Foou Hospital		Tupaia.org
	What percentage of secondary care facilities have the national EHR implemented? (This is auto-calculated based on previous inputs. If % coverage is reported in literature, explain in Details.)	1
	Secondary care facility coverage status	Very High
Tertiary care facilities (e.g. specialized care, referral from primary/secondary care)	In how many tertiary care facilities has the national EHR been implemented? (List them in Details)	0
	How many total tertiary care facilities are there? (List them in Details)	0	Health facility breakdown (Tupaia accessed 2024-09-23): Single facility only - Niue Foou Hospital		Tupaia.org
	What percentage of tertiary care facilities have the national EHR implemented? (This is auto-calculated based on previous inputs. If % coverage is reported in literature, explain in Details.)	#DIV/0!
	Tertiary care facility coverage status	#DIV/0!
	How have you determined which facilities are primary, secondary and tertiary care? (E.g. Ministry of Health delineation of facilities)
	National EHR coverage	1
	National EHR coverage status	Very High	Health facility breakdown (Tupaia accessed 2024-09-23): Single facility only - Niue Foou Hospital		Tupaia.org
Other electronic systems (or EHR features)
Laboratory information systems	Is a laboratory information system available (regardless of implementation status)?
	What is the name of the laboratory information system?
	Is implementation of the laboratory information system currently in progress?
	How many sites is the laboratory information system implemented in? (List sites in Details)
	What year did implementation of the laboratory information system begin?
	What year was implementation of the laboratory information system completed?
	Is the laboratory information system a feature of the national EHR, integrated with the EHR, or separate from the EHR (standalone)?
Pathology information systems	Is a pathology information system available (regardless of implementation status)?
	What is the name of the pathology information system?
	Is implementation of the pathology information system currently in progress?
	How many sites is the pathology information system implemented in? (List sites in Details)
	What year did implementation of the pathology information system begin?
	What year was implementation of the pathology information system completed?
	Is the pathology information system a feature of the national EHR, integrated with the EHR, or separate from the EHR (standalone)?
Pharmacy information systems	Is a pharmacy information system available (regardless of implementation status)?
	What is the name of the pharmacy information system?
	Is implementation of the pharmacy information system currently in progress?
	How many sites is the pharmacy information system implemented in? (List sites in Details)
	What year did implementation of the pharmacy information system begin?
	What year was implementation of the pharmacy information system completed?
	Is the pharmacy information system a feature of the national EHR, integrated with the EHR, or separate from the EHR (standalone)?
PACS	Is a PACS available (regardless of implementation status)?
	What is the name of the PACS?
	Is implementation of the PACS currently in progress?
	How many sites is the PACS implemented in? (List sites in Details)
	What year did implementation of the PACS begin?
	What year was implementation of the PACS completed?
	Is the PACS a feature of the national EHR, integrated with the EHR, or separate from the EHR (standalone)?
Automatic vaccination alerting system	Is an automatic vaccination alerting system available (regardless of implementation status)?
	What is the name of the automatic vaccination alerting system?
	Is implementation of the automatic vaccination alerting system currently in progress?
	How many sites is the automatic vaccination alerting system implemented in? (List sites in Details)
	What year did implementation of the automatic vaccination alerting system begin?
	What year was implementation of the automatic vaccination alerting system completed?
	Is the automatic vaccination alerting system a feature of the national EHR, integrated with the EHR, or separate from the EHR (standalone)?
ICT-assisted functions (or EHR features)
Electronic medical billing systems	Is an electronic medical billing system available (regardless of implementation status)?
	What is the name of the aelectronic medical billing system?
	Is implementation of the electronic medical billing system currently in progress?
	How many sites is the electronic medical billing system implemented in? (List sites in Details)
	What year did implementation of the electronic medical billing system begin?
	What year was implementation of the electronic medical billing system completed?
	Is the electronic medical billing system a feature of the national EHR, integrated with the EHR, or separate from the EHR (standalone)?
Supply chain management information systems	Is a supply chain management information system available (regardless of implementation status)?
	What is the name of the supply chain management information system?
	Is implementation of the supply chain management information system currently in progress?
	How many sites is the supply chain management information system implemented in? (List sites in Details)
	What year did implementation of the supply chain management information system begin?
	What year was implementation of the supply chain management information system completed?
	Is the supply chain management information system a feature of the national EHR, integrated with the EHR, or separate from the EHR (standalone)?
Human resources for health information systems	Is a human resources for health information system available (regardless of implementation status)?
	What is the name of the human resources for health information system?
	Is implementation of the human resources for health information system currently in progress?
	How many sites is the human resources for health information system implemented in? (List sites in Details)
	What year did implementation of the human resources for health information system begin?
	What year was implementation of the human resources for health information system completed?
	Is the human resources for health information system a feature of the national EHR, integrated with the EHR, or separate from the EHR (standalone)?
Other
			X3 (Digital Square V3): OpenCRVS is listed in 'geographic reach' for Niue X4 (Digital Square V4): Nauru listed under "Known implementations of the tool by geography" for ODK, Tupaia, OpenCRVS		X3, X4
			377: Products listed for Niue: ODK, OpenCRVS, Tupaia		377
References
Government repositories	Website	Date	Comments	Selected for screening
	https://www.gov.nu/	2024-05-20	No documents available/retrieved.	0
Google Advanced	Search query (filter: 1 Jan 2015 – 1 Apr 2024)	Date	Comments	Selected for screening	Total results
Google.com	“electronic health record” OR “electronic medical record” OR “electronic patient record” OR “digital health record” OR “digital medical record” OR “digital patient record” OR “digital health” OR “eHealth” OR “health information system” site:.nu filetype:pdf	2024-05-18	.nu also used by some websites in Netherlands https://gov.nu › wp-content › uploads › 2021/11 is a post-humous public medal award announcement	0	31
Bilateral partners
Australian Government	Website	Date	Comments	Selected for screening
DFAT	https://www.dfat.gov.au/	2024-08-24	All documents found through https://www.dfat.gov.au/geo/countries-economies-and-regions	3
	Citation	Webpage
359	Evaluation of Niue Aid Program Summary (24 August 2021)	https://www.dfat.gov.au/sites/default/files/evaluation-niue-aid-program-report-publication.pdf
360	Evaluation of Niue Aid Program Management Response	https://www.dfat.gov.au/sites/default/files/management-response-evaluation-niue-aid-program.pdf
361	Niue Australia Development Program 2021-2025 - Investment Design	https://www.dfat.gov.au/sites/default/files/niue-development-program-investment-design-2021-2025.pdf
CHS	https://indopacifichealthsecurity.dfat.gov.au/	2024-08-24	No documents found through Health Security Initiative 'Scoping Mission Reports' https://indopacifichealthsecurity.dfat.gov.au/health-security-initiative-2017-2022/scoping-mission-reports	0
New Zealand Government	Website	Date	Comments	Selected for screening
NZ MFAT	https://www.mfat.govt.nz/	2024-08-24	Documents found through Niue page https://www.mfat.govt.nz/en/countries-and-regions/australia-and-pacific	2
	Citation	Webpage
362	Niue Four Year Plan December 2021	https://www.mfat.govt.nz/assets/Aid/4YPs-2021-24/Niue-4-year-plan.pdf
363	Aotearoa-New Zealand Niue Statement of Partnership 2022–2025	https://www.mfat.govt.nz/assets/Countries-and-Regions/Pacific/Niue/Aotearoa-New-Zealand-Niue-Statement-of-Partnership-2022-2025.pdf
NZ MOH	https://www.health.govt.nz/	2024-08-24	No relevant documents - Annual Reports refer to Polynesian Health Corridors but no detail	0
China Government	Website	Date	Comments	Selected for screening
China International Development Cooperation Agency (CIDCA)	http://en.cidca.gov.cn/	2024-04-08	No Annual Reports or other relevant documents on website reporting CIDCA's activities (Niue or generally)	0
Ministry of Foreign Affairs of the People’s Republic of China	https://www.fmprc.gov.cn/mfa_eng/	2024-04-08	No Annual Reports or other relevant documents on website reporting FMPRC's activities (Niue or generally)	0
Japan Government	Website	Date	Comments	Selected for screening
Japan International Cooperation Agency (JICA)	https://www.jica.go.jp/english/	2024-08-24	Niue not listed in Where We Work https://www.jica.go.jp/english/overseas/. No Nauru country filter in Evaluation Reports https://www2.jica.go.jp/en/evaluation/index.php?anken=&area1=Oceania&country1=&area2=&country2=&area3=&country3=&field1=&field2=&field3=&start_from=&start_to=&fiscal_from=&fiscal_to=&search=Search	0
Ministry of Foreign Affairs of Japan	https://www.mofa.go.jp/	2024-08-24	Document found in Official Development Assistance section https://www.mofa.go.jp/policy/oda/page_000014.html	1
	Citation	Webpage
364	Development Plan for Niue April 2022	https://www.nz.emb-japan.go.jp/files/100511133.pdf
USA Government	Website	Date	Comments	Selected for screening
USAID	https://www.usaid.gov/	2024-08-24	Niue not listed in 'Where we work > Pacific Islands' https://www.usaid.gov/pacific-islands	0
US Department of State (DOS)	https://www.state.gov/	2024-08-24	Niue listed in Countries & Areas, but no relevant documents provided (no Integrated Country Strategy).	0
Multilateral partners
WHO	Website	Date	Comments	Selected for screening
WHO IRIS	https://iris.who.int/	2024-08-31	Filter by WPRO and 'Title contains' Niue	3
	Citation	Webpage
365	WHO country cooperation strategy at a glance: Niue 2018	https://iris.who.int/bitstream/handle/10665/136786/ccsbrief_niu_en.pdf?sequence=1&isAllowed=y
366	WHO Country Cooperation Strategy 2018-2022 : Niue	https://iris.who.int/bitstream/handle/10665/259921/WPRO-2017-DPM-016-niu-eng.pdf?sequence=1&isAllowed=y
367	WHO country cooperation strategy for Niue 2013-2017	https://iris.who.int/bitstream/handle/10665/206580/CCS_NIU_2013-2017_eng.pdf?sequence=1&isAllowed=y		Generic Pacific HIS info only - nothing Niue specific
WHO	https://www.who.int/	2024-08-31	Search country: https://www.who.int/publications/i Nothing additional to IRIS. No additional info in https://www.who.int/teams/digital-health-and-innovation/global-repository-on-national-digital-health-strategies	0
WHO Digital Health Atlas	https://digitalhealthatlas.org/en/-/	2024-08-24	Website no longer loading.	0
Global Digital Health Monitor	https://monitor.digitalhealthmonitor.org/	2024-08-24	Niue listed as "No Digital Health Indicators Available"	1
SPC	Website	Date	Comments	Selected for screening
SPC	https://www.spc.int/	2024-08-29	Found in https://www.spc.int/our-members/	8
	Citation	Webpage
368	Summary of the Pacific Community's 2015 work programme in Niue	https://spccfpstore1.blob.core.windows.net/digitallibrary-docs/files/d5/d53e5fe7a827776ebdf5159039695a89.pdf?sv=2015-12-11&sr=b&sig=7xlPa%2F0qPUhos9aIsaSPsLewPmBxr6OhYvRt%2FsHP%2Fak%3D&se=2025-02-25T06%3A30%3A15Z&sp=r&rscc=public%2C%20max-age%3D864000%2C%20max-stale%3D86400&rsct=application%2Fpdf&rscd=inline%3B%20filename%3D%22Summary_of_the_Pacific_Communitys_2015_work_programme_in_Niue.pdf%22
369	Country programme plan for Niue: 2016	https://spccfpstore1.blob.core.windows.net/digitallibrary-docs/files/63/63549a59c61ade1dd32cf12560ee06e7.pdf?sv=2015-12-11&sr=b&sig=vTN73cP2l%2F496%2Ffwunjmz5gEmwpMeFQy46XGbYweVOQ%3D&se=2025-02-25T06%3A30%3A16Z&sp=r&rscc=public%2C%20max-age%3D864000%2C%20max-stale%3D86400&rsct=application%2Fpdf&rscd=inline%3B%20filename%3D%22Niue_country_programme_plan_2016.pdf%22
370	Results Summary for Niue 2017	https://spccfpstore1.blob.core.windows.net/digitallibrary-docs/files/03/031645e6ada4d5eea996537fe737a03d.pdf?sv=2015-12-11&sr=b&sig=j5j5RWm%2FmwGObLUChQg325eAFugbitcvxoEJ01ng%2BSk%3D&se=2025-02-25T06%3A30%3A19Z&sp=r&rscc=public%2C%20max-age%3D864000%2C%20max-stale%3D86400&rsct=application%2Fpdf&rscd=inline%3B%20filename%3D%222017_Results_Summary_for_Niue.pdf%22
371	Results Summary for Niue 2018	https://spccfpstore1.blob.core.windows.net/digitallibrary-docs/files/ee/ee353db50e7537a73329f99771fecf45.pdf?sv=2015-12-11&sr=b&sig=%2FqtOhS6%2BKWkbQabo%2BV8CxNQtnNehxMYmo7uDC2dZ%2BPQ%3D&se=2025-02-25T06%3A30%3A20Z&sp=r&rscc=public%2C%20max-age%3D864000%2C%20max-stale%3D86400&rsct=application%2Fpdf&rscd=inline%3B%20filename%3D%22Niue_Results_Summary.pdf%22
372	Results Summary for Niue 2019	https://spccfpstore1.blob.core.windows.net/digitallibrary-docs/files/37/371ed33bd02894d89c98b011a27e0021.pdf?sv=2015-12-11&sr=b&sig=E7%2FyHuSJdhXTRwSYKSkcZGWRvG0WZdDJo3zUAIrDA%2Bo%3D&se=2025-02-25T06%3A30%3A21Z&sp=r&rscc=public%2C%20max-age%3D864000%2C%20max-stale%3D86400&rsct=application%2Fpdf&rscd=inline%3B%20filename%3D%22Niue_Results_Summary_2019.pdf%22
373	Results Summary for Niue 2020	https://spccfpstore1.blob.core.windows.net/digitallibrary-docs/files/ae/ae38ecd56984a4eabe6a17e1879d3901.pdf?sv=2015-12-11&sr=b&sig=uFGDQzSEoIRYPDt2jSMo6B6Cq98wp13FV5Bh2USgfG8%3D&se=2025-02-25T06%3A30%3A23Z&sp=r&rscc=public%2C%20max-age%3D864000%2C%20max-stale%3D86400&rsct=application%2Fpdf&rscd=inline%3B%20filename%3D%22Niue_Results_Summary_2020.pdf%22
374	Results Summary for Niue 2021	https://spccfpstore1.blob.core.windows.net/digitallibrary-docs/files/2a/2a0cca98150c8e391b627cd1db87ca1d.pdf?sv=2015-12-11&sr=b&sig=5YLGJeW7kYMGoJlJnarZr4rbM3EeTdp0hh0dnWTkfMI%3D&se=2025-02-25T06%3A30%3A24Z&sp=r&rscc=public%2C%20max-age%3D864000%2C%20max-stale%3D86400&rsct=application%2Fpdf&rscd=inline%3B%20filename%3D%22Niue_Results_Summary_2021.pdf%22
375	Results Summary for Niue 2022	https://spccfpstore1.blob.core.windows.net/digitallibrary-docs/files/ac/ac197efcd6a90ef723ba7c28c9063fa8.pdf?sv=2015-12-11&sr=b&sig=xxLMVKoIvwRuNLAvVR6V9KjdMVsn6uZEV09q6KS6PbQ%3D&se=2025-02-25T06%3A30%3A25Z&sp=r&rscc=public%2C%20max-age%3D864000%2C%20max-stale%3D86400&rsct=application%2Fpdf&rscd=inline%3B%20filename%3D%22Niue_Results_Summary_2022.pdf%22
SPC Public Health Division	https://php.spc.int/	2024-08-29	No additional Niue-specific reports	0
SPC Statistics for Development Division	https://sdd.spc.int/	2024-08-29	Filter by country https://sdd.spc.int/news?country=&topic= See country stats https://sdd.spc.int/ No docs retrieved	0
World Bank	Website	Date	Comments	Selected for screening
World Bank	https://www.worldbank.org/en/home	2024-08-31	No documents found in https://documents.worldbank.org/en/publication/documents-reports Also checked projects (no Niue projects) https://projects.worldbank.org/en/projects-operations/projects-list?regionname_exact=East%20Asia%20and%20Pacific&countryshortname_exact=Fiji^East%20Asia%20and%20Pacific^Kiribati^Micronesia,%20Federated%20States%20of^Pacific%20Islands^Palau^Papua%20New%20Guinea^Samoa^Solo…	0
ADB	Website	Date	Comments	Selected for screening
ADB	https://www.adb.org/	2024-08-24	Found in https://www.adb.org/where-we-work/ and https://www.adb.org/search0/subtype/country-planning-documents-1020/type/institutional_document . Also checked projects (country filter + sector as health, information communication and technology, or multisector https://www.adb.org/projects/.	1
	Citation	Webpage
376	Asian Development Bank and Niue: Fact Sheet 2024	https://www.adb.org/sites/default/files/publication/604766/niu-2023.pdf
IHME	Website	Date	Comments	Selected for screening
IHME	https://www.healthdata.org/	2024-04-21	No keywords related to EHRs, EMRs, digital health	0
Pacific Islands Forum Secretariat	Website	Date	Comments	Selected for screening
Pacific Islands Forum Secretariat	https://forumsec.org/	2024-08-24	No Niue-specific info	0
Philanthropic partners
Clinton Health Access Initiative (CHAI)	Website	Date	Comments	Selected for screening
Clinton Health Access Initiative (CHAI)	https://www.clintonhealthaccess.org/	2024-08-24	No Niue-specific info (not listed in Where We Work)	0
Bloomberg Philanthropies	Website	Date	Comments	Selected for screening
Bloomberg Philanthropies	https://www.bloomberg.org/	2024-08-24	No Niue-specific info. No SCORE report card for Niue.	0
Bill & Melinda Gates Foundation	Website	Date	Comments	Selected for screening
Bill & Melinda Gates Foundation	https://www.gatesfoundation.org/	2024-08-24	No Niue-specific info	0
CDC Foundation	Website	Date	Comments	Selected for screening
CDC Foundation	https://www.cdcfoundation.org/	2024-08-24	No Niue-specific info	0
Vital Strategies	Website	Date	Comments	Selected for screening
Vital Strategies	https://www.vitalstrategies.org/	2024-08-24	No Niue-specific info. Niue not listed in publications search country filter https://www.vitalstrategies.org/resources/	0
Plan International	Website	Date	Comments	Selected for screening
Plan International	https://plan-international.org/	2024-08-24	No Niue-specific info. Niue not listed in 'Where we work'.	0
PATH	Website	Date	Comments	Selected for screening
PATH	https://www.path.org/	2024-08-24	No Niue-specific info. Niue not listed in 'Where we work'. Digital Square is a PATH co-initiative.	1
	Citation	Webpage
377	Global Goods Map - Niue	https://digitalsquare.org/global-goods-map	Interactive on website - data exported 20240525 [saved in Philanthropic-PATH folder]. Products listed for Niue: ODK, OpenCRVS, Tupaia
Snowball sampling	Citation	Webpage	Comments	Selected for screening
378	Niue - GHS Index Justification 2021	https://ghsindex.org/wp-content/uploads/2021/12/Niue.pdf		1

## Sheet: Palau
Metric	Guidance	Response	Details		References
eHealth Foundations
National policies or strategies
National eHealth policy or strategy	Does a national eHealth policy exist?	No
	Is it in date?
	Does it include any reference to a national EHR?
	Does it include any reference to legislation governing the use of the national EHR, health data, or patient data?
	Does a national eHealth strategy exist?	No
	Is it in date?
	Does it include any reference to a national EHR?
	Does it include any reference to legislation governing the use of the national EHR, health data, or patient data?
National health information system (HIS) policy or strategy	Does a national health information system (HIS) policy exist?	No
	Is it in date (includes current year - 2024)?
	Does it include any reference to a national EHR?
	Does it include any reference to legislation governing the use of the national EHR, health data, or patient data?
	Does a national health information system (HIS) strategy exist?	No	G31, p66: "No mention of an HIS strategy was found." N11, p25: "With partners like WHO, countries such as Fiji, Tonga, Samoa, Palau, Vanuatu, and Solomon Islands have developed strategies, architectures, and operational plans that have resulted in greater efficiencies and effectiveness of their health information systems. These digital investments in data platforms have strengthened the use of el…		G31, N11
	Is it in date (includes current year - 2024)?
	Does it include any reference to a national EHR?
	Does it include any reference to legislation governing the use of the national EHR, health data, or patient data?
Electronic health records (EHRs)
EHR country overview
National EHR system	Is a national EHR available (regardless of implementation status)?	Yes	G31, p66: "CDEMS system, which is a Microsoft Access database application designed to assist medical providers and management in tracking the care of patients with chronic health conditions. CDEMS is pre-coded to track diabetes and adult preventive health but is customizable to change those tracking measures or define measures for monitoring other chronic conditions." X3 (Digital Square V3): Tama…		G31, X3, X4 379, 380, 402
	What is the name of the national EHR?	Tamanu	402W: "In October 2022, just over 12 months ago, Belau National Hospital (Palau) was a hive of excitement anticipating the go-live of Tamanu in all departments. With months of preparation and over 200 staff trained on Tamanu it was time for the big day. Tamanu is a patient-level Electronic Health Record designed specifically for health settings in the Indo-Pacific. It has mobile and desktop versi…		402W
	Is implementation of the national EHR currently in progress?
	What year did implementation of the national EHR begin?
	What year was implementation of the national EHR completed?	2022
EHR core features	Patient ID
	Medical history
	Diagnoses
	Medications
	Immunisations
	Prescriptions
	Treatment plans
	Allergies
	Decision support
	Patient portal
	Reporting
Legislation governing the use of the national EHR system	Is there any reference to legislation governing the use of the national EHR?
Health facilities with EHR
Primary care facilities (e.g. clinics and health care centres)	In how many primary care facilities has the national EHR been implemented? (List them in Details)	0
	How many total primary care facilities are there? (List them in Details)	8	Health facility breakdown (Tupaia accessed 2024-09-23): Hospitals 1 Community Health Centres 5 Private Clinics 3		Tupaia.org
	What percentage of primary care facilities have the national EHR implemented? (This is auto-calculated based on previous inputs. If % coverage is reported in literature, explain in Details.)	0
	Primary care facility coverage status	Low
Secondary care facilities (e.g. hospitals, emergency care)	In how many secondary care facilities has the national EHR been implemented? (List them in Details)	0
	How many total secondary care facilities are there? (List them in Details)	0	Health facility breakdown (Tupaia accessed 2024-09-23): Hospitals 1 Community Health Centres 5 Private Clinics 3		Tupaia.org
	What percentage of secondary care facilities have the national EHR implemented? (This is auto-calculated based on previous inputs. If % coverage is reported in literature, explain in Details.)	#DIV/0!
	Secondary care facility coverage status	#DIV/0!
Tertiary care facilities (e.g. specialized care, referral from primary/secondary care)	In how many tertiary care facilities has the national EHR been implemented? (List them in Details)	1			402W
	How many total tertiary care facilities are there? (List them in Details)	1	Health facility breakdown (Tupaia accessed 2024-09-23): Hospitals 1 Community Health Centres 5 Private Clinics 3		Tupaia.org
	What percentage of tertiary care facilities have the national EHR implemented? (This is auto-calculated based on previous inputs. If % coverage is reported in literature, explain in Details.)	1
	Tertiary care facility coverage status	Very High
	How have you determined which facilities are primary, secondary and tertiary care? (E.g. Ministry of Health delineation of facilities)		Primary = CHCs and private clinics Tertiary = hospitals
	National EHR coverage	0.111111
	National EHR coverage status	Low	Health facility breakdown (Tupaia accessed 2024-09-23): Hospitals 1 Community Health Centres 5 Private Clinics 3		Tupaia.org
Other electronic systems (or EHR features)
Laboratory information systems	Is a laboratory information system available (regardless of implementation status)?	Yes	402Wb: "BES and the Palau Ministry of Health have completed a full integration between Tamanu and SENAITE using the health data exchange standard called FHIR. The system went live last week and in less than one week, 1092 individual lab tests have been sent from Tamanu to SENAITE across 299 requests."		402Wb
	What is the name of the laboratory information system?	SENAITE
	Is implementation of the laboratory information system currently in progress?
	How many sites is the laboratory information system implemented in? (List sites in Details)
	What year did implementation of the laboratory information system begin?
	What year was implementation of the laboratory information system completed?
	Is the laboratory information system a feature of the national EHR, integrated with the EHR, or separate from the EHR (standalone)?	Integrated	402Wb: "BES and the Palau Ministry of Health have completed a full integration between Tamanu and SENAITE using the health data exchange standard called FHIR. The system went live last week and in less than one week, 1092 individual lab tests have been sent from Tamanu to SENAITE across 299 requests."		402Wb
Pathology information systems	Is a pathology information system available (regardless of implementation status)?
	What is the name of the pathology information system?
	Is implementation of the pathology information system currently in progress?
	How many sites is the pathology information system implemented in? (List sites in Details)
	What year did implementation of the pathology information system begin?
	What year was implementation of the pathology information system completed?
	Is the pathology information system a feature of the national EHR, integrated with the EHR, or separate from the EHR (standalone)?
Pharmacy information systems	Is a pharmacy information system available (regardless of implementation status)?	Yes
	What is the name of the pharmacy information system?	mSupply	402W: "Whilst this was going on, over the last year, BES has been rolling out mSupply at the warehouse, pharmacy and Community Health Centre (CHC) dispensaries across the country. mSupply is an end to end solution incorporating procurement, forecasting, warehousing, distribution and last-mile mobile solutions."		402W
	Is implementation of the pharmacy information system currently in progress?
	How many sites is the pharmacy information system implemented in? (List sites in Details)
	What year did implementation of the pharmacy information system begin?
	What year was implementation of the pharmacy information system completed?
	Is the pharmacy information system a feature of the national EHR, integrated with the EHR, or separate from the EHR (standalone)?
PACS	Is a PACS available (regardless of implementation status)?
	What is the name of the PACS?
	Is implementation of the PACS currently in progress?
	How many sites is the PACS implemented in? (List sites in Details)
	What year did implementation of the PACS begin?
	What year was implementation of the PACS completed?
	Is the PACS a feature of the national EHR, integrated with the EHR, or separate from the EHR (standalone)?
Automatic vaccination alerting system	Is an automatic vaccination alerting system available (regardless of implementation status)?
	What is the name of the automatic vaccination alerting system?
	Is implementation of the automatic vaccination alerting system currently in progress?
	How many sites is the automatic vaccination alerting system implemented in? (List sites in Details)
	What year did implementation of the automatic vaccination alerting system begin?
	What year was implementation of the automatic vaccination alerting system completed?
	Is the automatic vaccination alerting system a feature of the national EHR, integrated with the EHR, or separate from the EHR (standalone)?
ICT-assisted functions (or EHR features)
Electronic medical billing systems	Is an electronic medical billing system available (regardless of implementation status)?
	What is the name of the aelectronic medical billing system?
	Is implementation of the electronic medical billing system currently in progress?
	How many sites is the electronic medical billing system implemented in? (List sites in Details)
	What year did implementation of the electronic medical billing system begin?
	What year was implementation of the electronic medical billing system completed?
	Is the electronic medical billing system a feature of the national EHR, integrated with the EHR, or separate from the EHR (standalone)?
Supply chain management information systems	Is a supply chain management information system available (regardless of implementation status)?
	What is the name of the supply chain management information system?
	Is implementation of the supply chain management information system currently in progress?
	How many sites is the supply chain management information system implemented in? (List sites in Details)
	What year did implementation of the supply chain management information system begin?
	What year was implementation of the supply chain management information system completed?
	Is the supply chain management information system a feature of the national EHR, integrated with the EHR, or separate from the EHR (standalone)?
Human resources for health information systems	Is a human resources for health information system available (regardless of implementation status)?
	What is the name of the human resources for health information system?
	Is implementation of the human resources for health information system currently in progress?
	How many sites is the human resources for health information system implemented in? (List sites in Details)
	What year did implementation of the human resources for health information system begin?
	What year was implementation of the human resources for health information system completed?
	Is the human resources for health information system a feature of the national EHR, integrated with the EHR, or separate from the EHR (standalone)?
Other
			X4 (Digital Square V4): Nauru listed under "Known implementations of the tool by geography" for ODK, Tupaia		X4
			383 (DFAT 2024): "Our development cooperation program in Palau seeks to respond pragmatically to Palau’s priorities, including support tax reform, digitisation of the health and agricultural sector, tertiary education and training, aviation connectivity, cyber security, gender equality, removal of UXOs, community, media and sports projects."		383
			401: Products listed for Palau: ODK, Tamanu, Tupaia		401
References
Government repositories	Website	Date	Comments	Selected for screening
	https://www.palauhealth.org/	2024-05-20	Reviewed Reports tab. No documents retrieved.	0
	https://www.palaugov.pw/	2024-05-20	Reviewed Documents tab. No documents retrieved.	0
Google Advanced	Search query (filter: 1 Jan 2015 – 1 Apr 2024)	Date	Comments	Selected for screening	Total results
Google.com	“electronic health record” OR “electronic medical record” OR “electronic patient record” OR “digital health record” OR “digital medical record” OR “digital patient record” OR “digital health” OR “eHealth” OR “health information system” site:.pw filetype:pdf	2024-05-18		2	5
	Citation	Webpage
379	Request for Proposals - Palau Community Health Center by providing Electronic Health Record (EHR) and Integrated Practice Management System	https://www.palaugov.pw/wp-content/uploads/2022/09/15-Day-Notice-PCS-2022-028.pdf
380	Request for Proposal - Develop and implement an Electronic Medical Record System	https://www.palaugov.pw/wp-content/uploads/2018/03/PCS-2018-022.pdf
Bilateral partners
Australian Government	Website	Date	Comments	Selected for screening
DFAT	https://www.dfat.gov.au/	2024-08-24	All documents found through https://www.dfat.gov.au/geo/countries-economies-and-regions	3
	Citation	Webpage
381	Aid Investment Plan Republic of Palau 2016-17 to 2018-19	https://www.dfat.gov.au/sites/default/files/palau-aid-investment-plan-2016-19.pdf
382	North Pacific Development Cooperation Factsheet May 2021	https://www.dfat.gov.au/sites/default/files/development-cooperation-fact-sheet-north-pacific.pdf
383	Republic of Palau Development Cooperation Factsheet May 2024	https://www.dfat.gov.au/sites/default/files/development-cooperation-fact-sheet-republic-palau.pdf
CHS	https://indopacifichealthsecurity.dfat.gov.au/	2024-08-24	No documents found through Health Security Initiative 'Scoping Mission Reports' https://indopacifichealthsecurity.dfat.gov.au/health-security-initiative-2017-2022/scoping-mission-reports	0
New Zealand Government	Website	Date	Comments	Selected for screening
NZ MFAT	https://www.mfat.govt.nz/	2024-08-24	Palau not in country list https://www.mfat.govt.nz/en/countries-and-regions/australia-and-pacific	0
NZ MOH	https://www.health.govt.nz/	2024-08-24	No relevant documents - Annual Reports refer to Polynesian Health Corridors but no detail	0
China Government	Website	Date	Comments	Selected for screening
China International Development Cooperation Agency (CIDCA)	http://en.cidca.gov.cn/	2024-04-08	No Annual Reports or other relevant documents on website reporting CIDCA's activities (Palau or generally)	0
Ministry of Foreign Affairs of the People’s Republic of China	https://www.fmprc.gov.cn/mfa_eng/	2024-04-08	No Annual Reports or other relevant documents on website reporting FMPRC's activities (Palau or generally)	0
Japan Government	Website	Date	Comments	Selected for screening
Japan International Cooperation Agency (JICA)	https://www.jica.go.jp/english/	2024-08-24	Palau page refers to MOFA documents (listed in MOFA section). No relevant Evaluation Reports https://www2.jica.go.jp/en/evaluation/index.php?anken=&area1=Oceania&country1=&area2=&country2=&area3=&country3=&field1=&field2=&field3=&start_from=&start_to=&fiscal_from=&fiscal_to=&search=Search	0
Ministry of Foreign Affairs of Japan	https://www.mofa.go.jp/	2024-08-24	Document found in Official Development Assistance section https://www.mofa.go.jp/policy/oda/page_000014.html	1
	Citation	Webpage
384	Rolling Plan for the Republic of Palau August 2021	https://www.palau.emb-japan.go.jp/files/100357696.pdf
USA Government	Website	Date	Comments	Selected for screening
USAID	https://www.usaid.gov/	2024-08-24	Found in 'Where we work > Pacific Islands' https://www.usaid.gov/pacific-islands	1
	Citation	Webpage
385	The Republic of Palau Country Profile 2023	https://www.usaid.gov/sites/default/files/2023-08/Palau-CountryProfile-2023.pdf
US Department of State (DOS)	https://www.state.gov/	2024-08-24	Found in Countries & Areas	1
	Citation	Webpage
386	Integrated Country Strategy Palau 2022	https://www.state.gov/wp-content/uploads/2022/07/ICS_EAP_Palau_Public.pdf
Multilateral partners
WHO	Website	Date	Comments	Selected for screening
WHO IRIS	https://iris.who.int/	2024-08-31	Filter by WPRO and 'Title contains' Palau	3
	Citation	Webpage
387	WHO country cooperation strategy for Palau 2013-2017	https://iris.who.int/bitstream/handle/10665/206577/CCS_PLW_2013-2017_eng.pdf?sequence=1&isAllowed=y		Generic Pacific HIS info only - nothing Palau specific
388	WHO country cooperation strategy brief: Palau 2018	https://iris.who.int/bitstream/handle/10665/136833/ccsbrief_plw_en.pdf?sequence=1&isAllowed=y
389	WHO Country Cooperation Strategy 2018-2022 : Palau	https://iris.who.int/bitstream/handle/10665/259923/WPRO-2017-DPM-018-plw-eng.pdf?sequence=1&isAllowed=y
WHO	https://www.who.int/	2024-08-31	Search country: https://www.who.int/publications/i Nothing additional to IRIS. No additional info in https://www.who.int/teams/digital-health-and-innovation/global-repository-on-national-digital-health-strategies	0
WHO Digital Health Atlas	https://digitalhealthatlas.org/en/-/	2024-08-24	Website no longer loading.	0
Global Digital Health Monitor	https://monitor.digitalhealthmonitor.org/	2024-08-24	Palau listed as "No Digital Health Indicators Available"	1
SPC	Website	Date	Comments	Selected for screening
SPC	https://www.spc.int/	2024-08-29	Found in https://www.spc.int/our-members/	8
	Citation	Webpage
390	Summary of the Pacific Community's 2015 work programme in Palau	https://spccfpstore1.blob.core.windows.net/digitallibrary-docs/files/aa/aabd5ec456e313c69abdce24f4ae9b08.pdf?sv=2015-12-11&sr=b&sig=PrEEbqwwwtTISc%2B3tVWhM6p6RbVg9ePZODerlnVn6G4%3D&se=2025-02-25T06%3A32%3A24Z&sp=r&rscc=public%2C%20max-age%3D864000%2C%20max-stale%3D86400&rsct=application%2Fpdf&rscd=inline%3B%20filename%3D%22Summary_of_the_Pacific_Communitys_2015_work_programme_in_Palau.pdf%22
391	Country programme plan for Palau: 2016	https://spccfpstore1.blob.core.windows.net/digitallibrary-docs/files/db/dbcf1e49490e770e325f84a9ad90382c.pdf?sv=2015-12-11&sr=b&sig=fER50ycqO9J6wP9t%2FvUQPAB%2Ft%2F9%2F4zxPxA%2FBFc%2BVISs%3D&se=2025-02-25T06%3A32%3A26Z&sp=r&rscc=public%2C%20max-age%3D864000%2C%20max-stale%3D86400&rsct=application%2Fpdf&rscd=inline%3B%20filename%3D%22Palau_country_programme_plan_2016.pdf%22
392	Results Summary for Palau 2017	https://spccfpstore1.blob.core.windows.net/digitallibrary-docs/files/f5/f5fa451a18006a71e4cd9875c4e1967d.pdf?sv=2015-12-11&sr=b&sig=HIwGQAbnOczv6cP8DuVo1XixAxjLTFPPEPWsgN4Ap9A%3D&se=2025-02-25T06%3A32%3A26Z&sp=r&rscc=public%2C%20max-age%3D864000%2C%20max-stale%3D86400&rsct=application%2Fpdf&rscd=inline%3B%20filename%3D%222017_Results_Summary_for_Palau.pdf%22
393	Results Summary for Palau 2018	https://spccfpstore1.blob.core.windows.net/digitallibrary-docs/files/be/be1fc4358faee3cbdd3db7f03cb470c9.pdf?sv=2015-12-11&sr=b&sig=0zmRHM%2BX3liWHnQ34cjRXugZEcvwDWCS3uXAnTh8mNQ%3D&se=2025-02-25T06%3A32%3A27Z&sp=r&rscc=public%2C%20max-age%3D864000%2C%20max-stale%3D86400&rsct=application%2Fpdf&rscd=inline%3B%20filename%3D%22Palau_Results_Summary_2018.pdf%22
394	Results Summary for Palau 2019	https://spccfpstore1.blob.core.windows.net/digitallibrary-docs/files/76/7670d3719e22739ecfb4f1ec2eae2d61.pdf?sv=2015-12-11&sr=b&sig=%2FMRMCvyEk2aDaV8WuKnVz8TEVA5pEeZRVAXoh%2BDMFy8%3D&se=2025-02-25T06%3A32%3A29Z&sp=r&rscc=public%2C%20max-age%3D864000%2C%20max-stale%3D86400&rsct=application%2Fpdf&rscd=inline%3B%20filename%3D%22Palau_Results_Summary_2019.pdf%22
395	Results Summary for Palau 2020	https://spccfpstore1.blob.core.windows.net/digitallibrary-docs/files/d8/d80f822a284da09603a79a33e492c820.pdf?sv=2015-12-11&sr=b&sig=t8lUjNONIU%2Fv7Pif0apT7QDhR9ae1pa6UI1QeKAus%2Bo%3D&se=2025-02-25T06%3A32%3A30Z&sp=r&rscc=public%2C%20max-age%3D864000%2C%20max-stale%3D86400&rsct=application%2Fpdf&rscd=inline%3B%20filename%3D%22Palau_Results_Summary_2020.pdf%22
396	Results Summary for Palau 2021	https://spccfpstore1.blob.core.windows.net/digitallibrary-docs/files/56/5637ff0787a2adb196694bd4b71675bb.pdf?sv=2015-12-11&sr=b&sig=evF5JrRJ5kcgml56G07ltnGlnlRpXjzuHHAuf7EWotM%3D&se=2025-02-25T06%3A32%3A31Z&sp=r&rscc=public%2C%20max-age%3D864000%2C%20max-stale%3D86400&rsct=application%2Fpdf&rscd=inline%3B%20filename%3D%22Palau_Results_Summary_2021.pdf%22
397	Results Summary for Palau 2022	https://spccfpstore1.blob.core.windows.net/digitallibrary-docs/files/95/9587c54249fca46b2cc3ffa8af83171c.pdf?sv=2015-12-11&sr=b&sig=pVDfUcsvX4uPW13iXvW80QkcMR4Zq8b2YMWPpMZQqbk%3D&se=2025-02-25T06%3A32%3A32Z&sp=r&rscc=public%2C%20max-age%3D864000%2C%20max-stale%3D86400&rsct=application%2Fpdf&rscd=inline%3B%20filename%3D%22Palau_Results_Summary_2022.pdf%22
SPC Public Health Division	https://php.spc.int/	2024-08-29	No additional Palau-specific reports	0
SPC Statistics for Development Division	https://sdd.spc.int/	2024-08-29	Filter by country https://sdd.spc.int/news?country=&topic= See country stats https://sdd.spc.int/ No docs retrieved	0
World Bank	Website	Date	Comments	Selected for screening
World Bank	https://www.worldbank.org/en/home	2024-08-31	No Palau filter in https://documents.worldbank.org/en/publication/documents-reports No relevant Palau projects found in https://projects.worldbank.org/en/projects-operations/projects-list?regionname_exact=East%20Asia%20and%20Pacific&countryshortname_exact=Fiji^East%20Asia%20and%20Pacific^Kiribati^Micronesia,%20Federated%20States%20of^Pacific%20Islands^Palau^Papua%20New%20Guinea^Samoa^Solomon%20Is…	0
ADB	Website	Date	Comments	Selected for screening
ADB	https://www.adb.org/	2024-08-24	Found in https://www.adb.org/where-we-work/ and https://www.adb.org/search0/subtype/country-planning-documents-1020/type/institutional_document . Also checked projects (country filter + sector as health, information communication and technology, or multisector https://www.adb.org/projects/.	3
	Citation	Webpage
398	Asian Development Bank and Palau: Fact Sheet 2024	https://www.adb.org/sites/default/files/publication/27787/pal-2023.pdf
399	Palau: Country Operations Business Plan (2016-2018)	https://www.adb.org/sites/default/files/institutional-document/175363/cobp-pal-2016-2018.pdf
400	Palau: Country Operations Business Plan, 2017-2019	https://www.adb.org/sites/default/files/institutional-document/214446/cobp-pal-2017-2019.pdf
IHME	Website	Date	Comments	Selected for screening
IHME	https://www.healthdata.org/	2024-04-21	No keywords related to EHRs, EMRs, digital health	0
Pacific Islands Forum Secretariat	Website	Date	Comments	Selected for screening
Pacific Islands Forum Secretariat	https://forumsec.org/	2024-08-24	No Palau-specific info	0
Philanthropic partners
Clinton Health Access Initiative (CHAI)	Website	Date	Comments	Selected for screening
Clinton Health Access Initiative (CHAI)	https://www.clintonhealthaccess.org/	2024-08-24	No Palau-specific info (not listed in Where We Work)	0
Bloomberg Philanthropies	Website	Date	Comments	Selected for screening
Bloomberg Philanthropies	https://www.bloomberg.org/	2024-08-24	No Palau-specific info. No SCORE report card for Palau.	0
Bill & Melinda Gates Foundation	Website	Date	Comments	Selected for screening
Bill & Melinda Gates Foundation	https://www.gatesfoundation.org/	2024-08-24	No Palau-specific info	0
CDC Foundation	Website	Date	Comments	Selected for screening
CDC Foundation	https://www.cdcfoundation.org/	2024-08-24	No Palau-specific info	0
Vital Strategies	Website	Date	Comments	Selected for screening
Vital Strategies	https://www.vitalstrategies.org/	2024-08-24	No Palau-specific info. Palau not listed in publications search country filter https://www.vitalstrategies.org/resources/	0
Plan International	Website	Date	Comments	Selected for screening
Plan International	https://plan-international.org/	2024-08-24	No Palau-specific info. Palau not listed in 'Where we work'.	0
PATH	Website	Date	Comments	Selected for screening
PATH	https://www.path.org/	2024-08-24	No Palau-specific info. Palau not listed in 'Where we work'. Digital Square is a PATH co-initiative.	1
	Citation	Webpage
401	Global Goods Map - Palau	https://digitalsquare.org/global-goods-map	Interactive on website - data exported 20240525 [saved in Philanthropic-PATH folder]. Products listed for Palau: ODK, Tamanu, Tupaia
Snowball sampling	Citation	Webpage	Comments	Selected for screening
402	Palau - GHS Index Justification 2021	https://ghsindex.org/wp-content/uploads/2021/12/Palau.pdf		1
402W	BES Case Study: One year anniversary of Project Olangch in Palau	https://www.bes.au/case-study-one-year-anniversary-of-project-olangch-in-palau/		1
402Wb	BES Tamanu integration with SENAITE goes live in Palau using FHIR	https://www.bes.au/tamanu-integration-with-senaite-goes-live-using-fhir/		1

[truncated: 6 more sheets: PNG, Samoa, Solomon Islands, Tonga, Tuvalu, Vanuatu]
